# Supplementary material for: Transcription Factor NAC075 Delays Leaf Senescence by Deterring Reactive Oxygen Species Accumulation in Arabidopsis
Source: Front Plant Sci. 2021 Feb 24;12:634040. doi: 10.3389/fpls.2021.634040 (PMC7943619; doi:10.3389/fpls.2021.634040)
Supplement: Supplementary Dataset 1 — The differential expressed genes in nac075 mutant. [file Table_2.XLSX]

## Sheet: Sheet1
#ID	FDR	log2FC (nac075/Col-0)	regulated	Annotation
AT5G17523	1.02e-65	6.19661	up	maltose excess-like protein [Arabidopsis thaliana]
Arabidopsis_thaliana_newGene_905	2.33e-44	4.98126	up	T4O12.16 [Arabidopsis thaliana]
AT3G05170	7.58e-35	4.88172	up	hypothetical protein AXX17_AT3G04680 [Arabidopsis thaliana]
AT1G07050	1.2e-175	4.35277	up	CCT motif family protein [Arabidopsis thaliana]
AT3G58120	2.57e-31	4.12876	up	Basic-leucine zipper (bZIP) transcription factor family protein [Arabidopsis thaliana]
AT1G74670	0	4.12574	up	Gibberellin-regulated family protein [Arabidopsis thaliana]
AT3G22231	0	4.10159	up	pathogen and circadian controlled 1 [Arabidopsis thaliana]
AT5G18020	2.56e-39	3.86932	up	SAUR-like auxin-responsive protein family [Arabidopsis thaliana]
AT5G18030	2.53e-61	3.85764	up	SAUR-like auxin-responsive protein family [Arabidopsis thaliana]
AT5G28080	4.78e-22	3.85384	up	Protein kinase superfamily protein [Arabidopsis thaliana]
AT2G40610	0	3.85281	up	expansin A8 [Arabidopsis thaliana]
AT5G18050	5e-19	3.68698	up	SAUR-like auxin-responsive protein family [Arabidopsis thaliana]
AT4G16740	1.01e-86	3.64799	up	terpene synthase 03 [Arabidopsis thaliana]
AT2G10940	1.08e-52	3.57293	up	Bifunctional inhibitor/lipid-transfer protein/seed storage 2S albumin superfamily protein [Arabidopsis thaliana]
AT4G23820	1.72e-144	3.52346	up	hypothetical protein AXX17_AT4G27580 [Arabidopsis thaliana]
AT5G12050	4.55e-168	3.50408	up	rho GTPase-activating protein [Arabidopsis thaliana]
AT5G42900	1.37e-64	3.46436	up	cold regulated protein 27 [Arabidopsis thaliana]
AT1G29510	2.29e-29	3.40107	up	SAUR-like auxin-responsive protein family [Arabidopsis thaliana]
AT5G46690	3.93e-32	3.35483	up	beta HLH protein 71 [Arabidopsis thaliana]
AT1G29440	4.39e-38	3.32452	up	SAUR63 [Arabidopsis thaliana]
AT5G18080	2.03e-41	3.2796	up	SAUR-like auxin-responsive protein family [Arabidopsis thaliana]
AT1G76790	1.04e-99	3.26172	up	O-methyltransferase family protein [Arabidopsis thaliana]
AT5G15970	0	3.21367	up	stress-responsive protein (KIN2) / stress-induced protein (KIN2) / cold-responsive protein (COR6.6) / cold-regulated protein (COR6.6) [Arabidopsis thaliana]
AT2G26400	2.55e-26	3.19465	up	acireductone dioxygenase 3 [Arabidopsis thaliana]
AT3G22235	0	3.19018	up	cysteine-rich TM module stress tolerance protein [Arabidopsis thaliana]
AT3G50120	7.75e-28	3.17237	up	transmembrane protein, putative (DUF247) [Arabidopsis thaliana]
AT1G29460	2.47e-54	3.172	up	SAUR-like auxin-responsive protein family [Arabidopsis thaliana]
AT4G33980	1.82e-113	3.15686	up	hypothetical protein AT4G33980 [Arabidopsis thaliana]
AT1G16850	5.5e-59	3.14782	up	transmembrane protein [Arabidopsis thaliana]
AT1G64110	3.04e-65	3.11501	up	DAA1 [Arabidopsis thaliana]
AT5G39860	2.23e-32	3.10286	up	basic helix-loop-helix (bHLH) DNA-binding family protein [Arabidopsis thaliana]
AT2G36050	5.69e-30	2.98979	up	ovate family protein 15 [Arabidopsis thaliana]
AT5G62720	0	2.97687	up	Integral membrane HPP family protein [Arabidopsis thaliana]
AT4G32280	4.48e-93	2.9239	up	indole-3-acetic acid inducible 29 [Arabidopsis thaliana]
AT1G15580	2.03e-11	2.88435	up	indole-3-acetic acid inducible 5 [Arabidopsis thaliana]
AT1G02205	8.86e-124	2.8549	up	Fatty acid hydroxylase superfamily [Arabidopsis thaliana]
AT1G29500	2.1e-23	2.82128	up	SAUR-like auxin-responsive protein family [Arabidopsis thaliana]
AT5G66580	1.42e-23	2.81455	up	hypothetical protein AT5G66580 [Arabidopsis thaliana]
AT3G16670	1.11e-17	2.8029	up	Pollen Ole e 1 allergen and extensin family protein [Arabidopsis thaliana]
AT5G66590	1.83e-143	2.79058	up	CAP (Cysteine-rich secretory proteins, Antigen 5, and Pathogenesis-related 1 protein) superfamily protein [Arabidopsis thaliana]
AT1G68050	1.38e-292	2.78126	up	flavin-binding, kelch repeat, f box 1 [Arabidopsis thaliana]
AT5G02760	3.95e-95	2.781	up	Protein phosphatase 2C family protein [Arabidopsis thaliana]
AT1G29430	2.1e-39	2.76313	up	hypothetical protein AXX17_AT1G29770 [Arabidopsis thaliana]
AT4G33467	1.23e-36	2.72764	up	hypothetical protein AT4G33467 [Arabidopsis thaliana]
AT3G32980	5.01e-25	2.70915	up	Peroxidase superfamily protein [Arabidopsis thaliana]
AT1G29450	5.45e-37	2.68472	up	SAUR-like auxin-responsive protein family [Arabidopsis thaliana]
AT1G58270	3.55e-30	2.67985	up	TRAF-like family protein [Arabidopsis thaliana]
AT1G56600	0	2.66527	up	galactinol synthase 2 [Arabidopsis thaliana]
AT4G30650	1.04e-303	2.66289	up	Low temperature and salt responsive protein family [Arabidopsis thaliana]
AT1G20190	3.59e-49	2.60113	up	expansin-A11 [Arabidopsis lyrata subsp. lyrata]
AT4G14819	3.25e-09	2.57933	up	hypothetical protein (DUF1677) [Arabidopsis thaliana]
AT2G33830	0	2.57565	up	Dormancy/auxin associated family protein [Arabidopsis thaliana]
AT5G03120	9.69e-34	2.5457	up	transmembrane protein [Arabidopsis thaliana]
AT1G18870	2.15e-65	2.53521	up	isochorismate synthase 2 [Arabidopsis thaliana]
AT5G57785	8.45e-11	2.52525	up	hypothetical protein AT5G57785 [Arabidopsis thaliana]
AT3G03840	2.2e-08	2.50556	up	SAUR-like auxin-responsive protein family [Arabidopsis thaliana]
AT1G26945	2e-29	2.49515	up	basic helix-loop-helix (bHLH) DNA-binding superfamily protein [Arabidopsis thaliana]
AT4G00400	1.16e-74	2.48621	up	glycerol-3-phosphate acyltransferase 8 [Arabidopsis thaliana]
AT1G17665	6.62e-50	2.48034	up	CA-responsive protein [Arabidopsis thaliana]
AT2G44740	3.05e-15	2.46918	up	cyclin p4;1 [Arabidopsis thaliana]
AT5G50335	4.02e-08	2.46221	up	hypothetical protein AT5G50335 [Arabidopsis thaliana]
AT1G67370	4.09e-10	2.46162	up	DNA-binding HORMA family protein [Arabidopsis thaliana]
AT5G60100	3.25e-225	2.45563	up	pseudo-response regulator 3 [Arabidopsis thaliana]
AT3G16370	3.65e-295	2.45042	up	GDSL-like Lipase/Acylhydrolase superfamily protein [Arabidopsis thaliana]
AT1G70640	9.2e-65	2.45	up	octicosapeptide/Phox/Bem1p (PB1) domain-containing protein [Arabidopsis thaliana]
AT1G17190	1.93e-13	2.43028	up	glutathione S-transferase tau 26 [Arabidopsis thaliana]
AT3G63160	0	2.41956	up	outer envelope membrane protein [Arabidopsis thaliana]
AT5G25460	3.53e-191	2.38084	up	transmembrane protein, putative (Protein of unknown function, DUF642) [Arabidopsis thaliana]
AT4G00950	2.91e-44	2.36571	up	hypothetical protein (DUF688) [Arabidopsis thaliana]
AT4G14550	3.77e-37	2.34862	up	indole-3-acetic acid inducible 14 [Arabidopsis thaliana]
AT4G34950	0	2.3338	up	hypothetical protein AXX17_AT4G39930 [Arabidopsis thaliana]
AT1G06980	1.57e-15	2.31608	up	6,7-dimethyl-8-ribityllumazine synthase [Arabidopsis thaliana]
AT4G14560	8.17e-79	2.31096	up	indole-3-acetic acid inducible [Arabidopsis thaliana]
AT3G29030	2.91e-34	2.29768	up	expansin A5 [Arabidopsis thaliana]
AT2G30420	2.09e-11	2.28812	up	Homeodomain-like superfamily protein [Arabidopsis thaliana]
AT5G48250	2.67e-132	2.27544	up	B-box type zinc finger protein with CCT domain-containing protein [Arabidopsis thaliana]
AT5G57110	1.42e-269	2.26753	up	autoinhibited Ca2+ -ATPase, isoform 8 [Arabidopsis thaliana]
AT2G34430	0	2.25391	up	light-harvesting chlorophyll-protein complex II subunit B1 [Arabidopsis thaliana]
AT2G21660	3.35e-197	2.24571	up	GRP7 [Arabidopsis thaliana]
AT4G37700	8.62e-11	2.22187	up	hypothetical protein AT4G37700 [Arabidopsis thaliana]
AT5G22570	5.2e-07	2.20896	up	WRKY DNA-binding protein 38 [Arabidopsis thaliana]
AT5G17460	5.24e-178	2.20462	up	glutamyl-tRNA (Gln) amidotransferase subunit C [Arabidopsis thaliana]
AT5G11150	6.98e-172	2.20407	up	vesicle-associated membrane protein 713 [Arabidopsis thaliana]
AT1G78970	2.8e-42	2.20256	up	lupeol synthase 1 [Arabidopsis thaliana]
AT2G27385	3.36e-198	2.20032	up	Pollen Ole e 1 allergen and extensin family protein [Arabidopsis thaliana]
AT1G12845	1.49e-11	2.18967	up	transmembrane protein [Arabidopsis thaliana]
AT5G64770	4.07e-108	2.17832	up	root meristem growth factor [Arabidopsis thaliana]
AT3G05800	1.61e-25	2.1568	up	AtBS1(activation-tagged BRI1 suppressor 1)-interacting factor 1 [Arabidopsis thaliana]
AT5G48900	1.08e-26	2.15497	up	Pectin lyase-like superfamily protein [Arabidopsis thaliana]
AT5G52310	0	2.14365	up	low-temperature-responsive protein 78 (LTI78) / desiccation-responsive protein 29A (RD29A) [Arabidopsis thaliana]
AT1G29420	1.02e-07	2.14255	up	SAUR-like auxin-responsive protein family [Arabidopsis thaliana]
AT2G28900	0	2.14115	up	outer plastid envelope protein 16-1 [Arabidopsis thaliana]
AT2G21130	1.68e-90	2.13631	up	Cyclophilin-like peptidyl-prolyl cis-trans isomerase family protein [Arabidopsis thaliana]
AT5G03350	4.54e-192	2.12977	up	Legume lectin family protein [Arabidopsis thaliana]
AT5G62850	1.38e-09	2.12528	up	SWEET5 [Arabidopsis thaliana]
AT4G26540	3.13e-149	2.12215	up	Leucine-rich repeat receptor-like protein kinase family protein [Arabidopsis thaliana]
AT5G62360	6.96e-145	2.11963	up	Plant invertase/pectin methylesterase inhibitor superfamily protein [Arabidopsis thaliana]
AT4G30400	6.88e-42	2.0992	up	RING/U-box superfamily protein [Arabidopsis thaliana]
AT4G23400	0	2.08839	up	plasma membrane intrinsic protein 1;5 [Arabidopsis thaliana]
AT2G05520	1.07e-115	2.08554	up	--
AT2G40475	8.01e-44	2.07799	up	hypothetical protein AT2G40475 [Arabidopsis thaliana]
AT1G67265	5.86e-09	2.06013	up	hypothetical protein AALP_AAs48002U000400 [Arabis alpina]
AT2G42530	0	2.05686	up	cold regulated 15b [Arabidopsis thaliana]
AT3G25717	2.8e-156	2.04388	up	ROTUNDIFOLIA like 16 [Arabidopsis thaliana]
AT5G18060	1.41e-14	2.03443	up	SAUR-like auxin-responsive protein family [Arabidopsis thaliana]
AT2G38465	1e-70	2.03251	up	hypothetical protein AT2G38465 [Arabidopsis thaliana]
AT5G28910	4.04e-21	2.02473	up	alpha-(1,6)-fucosyltransferase [Arabidopsis thaliana]
AT5G26230	2.83e-46	2.00677	up	membrane-associated kinase regulator [Arabidopsis thaliana]
AT4G19120	3.69e-191	2.00372	up	S-adenosyl-L-methionine-dependent methyltransferases superfamily protein [Arabidopsis thaliana]
AT3G16240	4.67e-65	1.99719	up	delta tonoplast intrinsic protein [Arabidopsis thaliana]
AT5G63180	1.06e-61	1.9922	up	Pectin lyase-like superfamily protein [Arabidopsis thaliana]
AT1G04620	5.99e-105	1.9864	up	coenzyme F420 hydrogenase family / dehydrogenase, beta subunit family [Arabidopsis thaliana]
AT3G23450	8.53e-17	1.97993	up	unknown, partial [Arabidopsis thaliana]
AT4G38850	7.47e-13	1.97617	up	SAUR-like auxin-responsive protein family [Arabidopsis thaliana]
AT3G46640	1.92e-75	1.95068	up	Homeodomain-like superfamily protein [Arabidopsis thaliana]
AT5G39410	3.11e-108	1.94868	up	Saccharopine dehydrogenase [Arabidopsis thaliana]
AT4G37800	6.03e-56	1.94774	up	xyloglucan endotransglucosylase/hydrolase 7 [Arabidopsis thaliana]
AT4G18960	1.28e-07	1.93302	up	K-box region and MADS-box transcription factor family protein, partial [Arabidopsis thaliana]
AT3G13750	0	1.92093	up	beta galactosidase 1 [Arabidopsis thaliana]
AT5G25110	3.07e-37	1.90824	up	CBL-interacting protein kinase 25 [Arabidopsis thaliana]
AT1G19960	8.58e-288	1.89945	up	hypothetical protein AXX17_AT1G20930 [Arabidopsis thaliana]
AT5G45950	4.17e-39	1.89705	up	GDSL-like Lipase/Acylhydrolase superfamily protein [Arabidopsis thaliana]
AT5G50740	5.34e-08	1.88904	up	Heavy metal transport/detoxification superfamily protein [Arabidopsis thaliana]
AT3G25670	1.26e-10	1.88675	up	Leucine-rich repeat (LRR) family protein [Arabidopsis thaliana]
AT2G15970	0	1.88539	up	cold regulated 413 plasma membrane 1 [Arabidopsis thaliana]
AT3G15540	1.29e-11	1.8759	up	indole-3-acetic acid inducible 19 [Arabidopsis thaliana]
AT5G02550	3.09e-05	1.86355	up	hypothetical protein AT5G02550 [Arabidopsis thaliana]
AT1G29395	0	1.86256	up	COLD REGULATED 314 INNER MEMBRANE 1 [Arabidopsis thaliana]
AT2G16660	1.48e-77	1.85802	up	Major facilitator superfamily protein [Arabidopsis thaliana]
AT4G19430	1.05e-09	1.85592	up	hypothetical protein AT4G19430 [Arabidopsis thaliana]
AT4G03070	2.8e-19	1.85483	up	2-oxoglutarate (2OG) and Fe(II)-dependent oxygenase superfamily protein [Arabidopsis thaliana]
AT5G25390	4.77e-06	1.84819	up	Integrase-type DNA-binding superfamily protein [Arabidopsis thaliana]
AT4G31820	5.84e-177	1.84686	up	Phototropic-responsive NPH3 family protein [Arabidopsis thaliana]
AT5G01900	3.81e-08	1.84396	up	WRKY DNA-binding protein 62 [Arabidopsis thaliana]
AT3G06868	7.21e-11	1.84375	up	vitellogenin-like protein [Arabidopsis thaliana]
AT1G30190	7.39e-07	1.84184	up	cotton fiber protein [Arabidopsis thaliana]
AT2G42380	1.11e-06	1.83574	up	Basic-leucine zipper (bZIP) transcription factor family protein [Arabidopsis thaliana]
AT1G02230	4.02e-06	1.83051	up	NAC domain containing protein 4 [Arabidopsis thaliana]
AT5G11420	4.56e-121	1.82723	up	transmembrane protein, putative (Protein of unknown function, DUF642) [Arabidopsis thaliana]
AT3G28510	6.88e-45	1.814	up	P-loop containing nucleoside triphosphate hydrolases superfamily protein [Arabidopsis thaliana]
AT5G50950	0	1.81226	up	FUMARASE 2 [Arabidopsis thaliana]
AT4G16146	3.51e-94	1.81197	up	cAMP-regulated phosphoprotein 19-related protein [Arabidopsis thaliana]
AT5G02890	1.02e-06	1.80416	up	HXXXD-type acyl-transferase family protein [Arabidopsis thaliana]
AT4G17460	4.86e-56	1.80406	up	Homeobox-leucine zipper protein 4 (HB-4) / HD-ZIP protein [Arabidopsis thaliana]
AT1G69530	1.17e-185	1.79335	up	expansin A1 [Arabidopsis thaliana]
AT1G56720	3.72e-15	1.7915	up	Protein kinase superfamily protein [Arabidopsis thaliana]
AT1G20030	1.68e-49	1.78957	up	Pathogenesis-related thaumatin superfamily protein [Arabidopsis thaliana]
AT1G66060	6.89e-13	1.78458	up	hypothetical protein (DUF577) [Arabidopsis thaliana]
AT5G54510	6.14e-24	1.78451	up	Auxin-responsive GH3 family protein [Arabidopsis thaliana]
AT3G20810	7.95e-13	1.78117	up	2-oxoglutarate (2OG) and Fe(II)-dependent oxygenase superfamily protein [Arabidopsis thaliana]
AT3G20470	1.58e-16	1.78055	up	glycine-rich protein 5 [Arabidopsis thaliana]
AT5G06690	2.34e-187	1.77805	up	WCRKC thioredoxin 1 [Arabidopsis thaliana]
AT1G12090	0	1.7748	up	14 kDa proline-rich protein DC2.15 [Arabidopsis lyrata subsp. lyrata]
AT3G54830	5.4e-26	1.77186	up	Transmembrane amino acid transporter family protein [Arabidopsis thaliana]
AT4G21620	6.01e-78	1.77064	up	glycine-rich protein [Arabidopsis thaliana]
AT2G39920	6.23e-158	1.76957	up	HAD superfamily, subfamily IIIB acid phosphatase [Arabidopsis thaliana]
AT3G62630	1.13e-67	1.76738	up	stress response NST1-like protein (DUF1645) [Arabidopsis thaliana]
AT1G75900	6.11e-57	1.76303	up	GDSL-like Lipase/Acylhydrolase superfamily protein [Arabidopsis thaliana]
AT5G15780	5.43e-07	1.75197	up	Pollen Ole e 1 allergen and extensin family protein [Arabidopsis thaliana]
AT3G07010	1.5e-60	1.75115	up	Pectin lyase-like superfamily protein [Arabidopsis thaliana]
AT3G27360	1.06e-10	1.74722	up	PREDICTED: histone H3.2 [Musa acuminata subsp. malaccensis]
AT3G16180	2.16e-30	1.74638	up	Major facilitator superfamily protein [Arabidopsis thaliana]
AT4G30660	7.41e-93	1.74126	up	Low temperature and salt responsive protein family [Arabidopsis thaliana]
AT4G25420	5.84e-07	1.73793	up	2-oxoglutarate (2OG) and Fe(II)-dependent oxygenase superfamily protein [Arabidopsis thaliana]
AT1G78170	1.81e-20	1.73387	up	E3 ubiquitin-protein ligase [Arabidopsis thaliana]
AT1G64890	8.95e-54	1.73302	up	unknown protein [Arabidopsis thaliana]
AT1G20010	0	1.72412	up	tubulin beta-5 chain [Arabidopsis lyrata subsp. lyrata]
AT4G18970	2.12e-07	1.72013	up	GDSL-like Lipase/Acylhydrolase superfamily protein [Arabidopsis thaliana]
AT1G08890	9.76e-178	1.71716	up	Major facilitator superfamily protein [Arabidopsis thaliana]
AT1G55260	9.42e-22	1.71715	up	Bifunctional inhibitor/lipid-transfer protein/seed storage 2S albumin superfamily protein [Arabidopsis thaliana]
AT5G66052	4.06e-114	1.71637	up	transmembrane protein [Arabidopsis thaliana]
AT1G70890	1.39e-240	1.71128	up	MLP-like protein 43 [Arabidopsis thaliana]
AT2G42540	1.71e-221	1.71029	up	COR15A [Arabidopsis thaliana]
AT1G22990	1.02e-06	1.70987	up	Heavy metal transport/detoxification superfamily protein [Arabidopsis thaliana]
AT3G10520	5.9e-129	1.70672	up	hemoglobin 2 [Arabidopsis thaliana]
AT5G02540	2.76e-08	1.70619	up	NAD(P)-binding Rossmann-fold superfamily protein [Arabidopsis thaliana]
AT3G55580	1.42e-17	1.70379	up	Regulator of chromosome condensation (RCC1) family protein [Arabidopsis thaliana]
AT3G08030	2.54e-67	1.69762	up	DNA-directed RNA polymerase subunit beta (Protein of unknown function, DUF642) [Arabidopsis thaliana]
AT3G56060	3.64e-178	1.69754	up	Glucose-methanol-choline (GMC) oxidoreductase family protein [Arabidopsis thaliana]
AT1G29670	3.12e-222	1.68892	up	GDSL-like Lipase/Acylhydrolase superfamily protein [Arabidopsis thaliana]
AT5G25610	0	1.68257	up	BURP domain-containing protein [Arabidopsis thaliana]
AT5G57780	1.28e-09	1.68178	up	transcription factor [Arabidopsis thaliana]
AT5G54145	7.36e-17	1.68156	up	hypothetical protein AT5G54145 [Arabidopsis thaliana]
AT4G33960	5.86e-12	1.68137	up	hypothetical protein AT4G33960 [Arabidopsis thaliana]
AT1G53035	6.82e-27	1.66926	up	transmembrane protein [Arabidopsis thaliana]
AT3G05880	3.31e-140	1.6654	up	Low temperature and salt responsive protein family [Arabidopsis thaliana]
AT1G16515	6.82e-05	1.6628	up	transmembrane protein [Arabidopsis thaliana]
AT4G29905	1.45e-97	1.66237	up	hypothetical protein AT4G29905 [Arabidopsis thaliana]
AT5G16030	5.94e-172	1.65711	up	mental retardation GTPase activating protein [Arabidopsis thaliana]
AT2G16270	3.31e-07	1.65635	up	transmembrane protein [Arabidopsis thaliana]
AT2G40340	5.31e-07	1.65559	up	Integrase-type DNA-binding superfamily protein [Arabidopsis thaliana]
AT1G54820	1.35e-47	1.65395	up	Protein kinase superfamily protein [Arabidopsis thaliana]
AT1G51090	4.79e-181	1.65301	up	Heavy metal transport/detoxification superfamily protein [Arabidopsis thaliana]
AT2G45180	0	1.63889	up	Bifunctional inhibitor/lipid-transfer protein/seed storage 2S albumin superfamily protein [Arabidopsis thaliana]
AT1G29465	1.09e-23	1.63522	up	transmembrane protein [Arabidopsis thaliana]
AT1G09350	5.07e-56	1.63332	up	galactinol synthase 3 [Arabidopsis thaliana]
AT4G04330	4.11e-204	1.62717	up	Chaperonin-like RbcX protein [Arabidopsis thaliana]
AT1G68600	0	1.62597	up	aluminum activated malate transporter family protein [Arabidopsis thaliana]
AT3G07650	7.77e-27	1.6257	up	CONSTANS-like 9 [Arabidopsis thaliana]
AT2G46530	1.96e-69	1.62252	up	auxin response factor 11 [Arabidopsis thaliana]
AT2G38760	8.1e-11	1.6131	up	annexin 3 [Arabidopsis thaliana]
AT3G26450	3.37e-199	1.61237	up	Polyketide cyclase/dehydrase and lipid transport superfamily protein [Arabidopsis thaliana]
AT3G23050	5.03e-159	1.61183	up	indole-3-acetic acid 7 [Arabidopsis thaliana]
AT3G58850	9.37e-06	1.61154	up	phy rapidly regulated 2 [Arabidopsis thaliana]
AT5G59320	2.51e-34	1.60535	up	lipid transfer protein 3 [Arabidopsis thaliana]
AT5G49100	6.42e-14	1.60113	up	vitellogenin-like protein [Arabidopsis thaliana]
AT3G27250	4.62e-30	1.59997	up	hypothetical protein AT3G27250 [Arabidopsis thaliana]
AT3G51400	4.04e-07	1.59691	up	hypothetical protein (DUF241) [Arabidopsis thaliana]
AT4G32340	0	1.5886	up	Tetratricopeptide repeat (TPR)-like superfamily protein [Arabidopsis thaliana]
AT4G38840	4.91e-32	1.58018	up	SAUR-like auxin-responsive protein family [Arabidopsis thaliana]
AT5G13140	4.04e-06	1.57547	up	Pollen Ole e 1 allergen and extensin family protein [Arabidopsis thaliana]
AT4G00870	1.07e-05	1.56656	up	basic helix-loop-helix (bHLH) DNA-binding superfamily protein [Arabidopsis thaliana]
AT1G54040	5.17e-97	1.55899	up	epithiospecifier protein [Arabidopsis thaliana]
AT1G48330	7.01e-15	1.55587	up	SsrA-binding protein [Arabidopsis thaliana]
AT1G08650	9.45e-67	1.55431	up	phosphoenolpyruvate carboxylase kinase 1 [Arabidopsis thaliana]
AT1G01250	2.86e-20	1.54893	up	Integrase-type DNA-binding superfamily protein [Arabidopsis thaliana]
AT2G01420	7.6e-156	1.54857	up	Auxin efflux carrier family protein [Arabidopsis thaliana]
AT2G34170	2.76e-06	1.54732	up	hypothetical protein (DUF688) [Arabidopsis thaliana]
AT1G68220	1.06e-35	1.54385	up	aerobic coproporphyrinogen-III oxidase (DUF1218) [Arabidopsis thaliana]
AT4G05520	4.88e-09	1.54259	up	EPS15 homology domain 2 [Arabidopsis thaliana]
AT2G26150	1.75e-05	1.5417	up	heat shock transcription factor A2 [Arabidopsis thaliana]
AT2G45400	3.59e-05	1.53974	up	NAD(P)-binding Rossmann-fold superfamily protein [Arabidopsis thaliana]
AT2G01150	1.9e-11	1.53827	up	RING-H2 finger protein 2B [Arabidopsis thaliana]
AT4G23670	0	1.53607	up	Polyketide cyclase/dehydrase and lipid transport superfamily protein [Arabidopsis thaliana]
AT4G04750	2.22e-36	1.52788	up	Major facilitator superfamily protein [Arabidopsis thaliana]
AT4G14750	1.61e-07	1.52388	up	unknown protein, partial [Arabidopsis thaliana]
AT3G49260	4.19e-36	1.52277	up	IQ-domain 21 [Arabidopsis thaliana]
AT5G54585	1.52e-59	1.51678	up	hypothetical protein AT5G54585 [Arabidopsis thaliana]
AT1G71695	5.09e-225	1.51674	up	Peroxidase superfamily protein [Arabidopsis thaliana]
AT5G65730	3.72e-45	1.51364	up	xyloglucan endotransglucosylase/hydrolase 6 [Arabidopsis thaliana]
AT3G13980	3.54e-17	1.51131	up	SKI/DACH domain protein [Arabidopsis thaliana]
AT5G51750	1.16e-05	1.50812	up	subtilase 1.3 [Arabidopsis thaliana]
AT3G59710	2.54e-05	1.50717	up	NAD(P)-binding Rossmann-fold superfamily protein [Arabidopsis thaliana]
AT4G11320	5.07e-06	1.50561	up	Papain family cysteine protease [Arabidopsis thaliana]
AT5G52640	2.53e-48	1.50492	up	heat-shock protein [Arabidopsis thaliana]
AT2G26710	9.17e-17	1.50436	up	Cytochrome P450 superfamily protein [Arabidopsis thaliana]
AT1G04240	5.31e-62	1.5031	up	AUX/IAA transcriptional regulator family protein [Arabidopsis thaliana]
AT5G23240	0	1.50173	up	DNAJ heat shock N-terminal domain-containing protein [Arabidopsis thaliana]
AT1G14520	1.08e-26	1.49971	up	myo-inositol oxygenase 1 [Arabidopsis thaliana]
AT4G30845	0.000194107	1.49952	up	DNA-directed RNA polymerase subunit beta [Arabidopsis thaliana]
AT1G12330	7.05e-23	1.49786	up	cyclin-dependent kinase-like protein [Arabidopsis thaliana]
AT4G21750	4.3e-127	1.49213	up	Homeobox-leucine zipper family protein / lipid-binding START domain-containing protein [Arabidopsis thaliana]
AT4G11211	1.3e-19	1.49196	up	hypothetical protein AT4G11211 [Arabidopsis thaliana]
AT4G33490	2.46e-68	1.48879	up	Eukaryotic aspartyl protease family protein [Arabidopsis thaliana]
AT3G12610	5.37e-12	1.48602	up	Leucine-rich repeat (LRR) family protein [Arabidopsis thaliana]
AT4G34760	2.53e-07	1.48599	up	SAUR-like auxin-responsive protein family [Arabidopsis thaliana]
AT3G10310	0.000366069	1.48434	up	RecName: Full=Kinesin-like protein KIN-14L
AT1G80080	0.000223283	1.47816	up	Leucine-rich repeat (LRR) family protein [Arabidopsis thaliana]
AT2G13610	3.49e-07	1.47752	up	ABC-2 type transporter family protein [Arabidopsis thaliana]
AT2G36390	6.37e-213	1.47436	up	starch branching enzyme 2.1 [Arabidopsis thaliana]
AT1G15825	4.61e-05	1.47364	up	hydroxyproline-rich glycoprotein family protein [Arabidopsis thaliana]
AT1G23080	2.74e-124	1.46606	up	Auxin efflux carrier family protein [Arabidopsis thaliana]
AT3G53800	3.86e-75	1.46465	up	Fes1B [Arabidopsis thaliana]
AT4G02630	1.52e-38	1.4632	up	Protein kinase superfamily protein [Arabidopsis thaliana]
AT4G24010	2.99e-11	1.46004	up	cellulose synthase like G1 [Arabidopsis thaliana]
AT3G55920	2.77e-13	1.45861	up	Cyclophilin-like peptidyl-prolyl cis-trans isomerase family protein [Arabidopsis thaliana]
AT3G47860	6.42e-81	1.45551	up	chloroplastic lipocalin [Arabidopsis thaliana]
AT3G01490	2.21e-48	1.44893	up	Protein kinase superfamily protein [Arabidopsis thaliana]
AT2G44230	2.14e-36	1.44892	up	hypothetical protein (DUF946) [Arabidopsis thaliana]
AT3G06770	2.03e-08	1.44612	up	Pectin lyase-like superfamily protein [Arabidopsis thaliana]
AT4G04840	3.09e-36	1.44159	up	methionine sulfoxide reductase B6 [Arabidopsis thaliana]
AT3G59480	7.77e-12	1.44145	up	pfkB-like carbohydrate kinase family protein [Arabidopsis thaliana]
AT5G44680	2.58e-38	1.44113	up	DNA glycosylase superfamily protein [Arabidopsis thaliana]
AT3G48290	3.8e-11	1.43833	up	cytochrome P450, family 71, subfamily A, polypeptide 24 [Arabidopsis thaliana]
AT4G33220	7.32e-119	1.43454	up	pectin methylesterase 44 [Arabidopsis thaliana]
AT4G29610	5.35e-08	1.43361	up	Cytidine/deoxycytidylate deaminase family protein [Arabidopsis thaliana]
AT2G02780	5.45e-13	1.42891	up	Leucine-rich repeat protein kinase family protein [Arabidopsis thaliana]
AT3G55740	1.28e-56	1.42849	up	proline transporter 2 [Arabidopsis thaliana]
AT3G21950	2.31e-05	1.42601	up	S-adenosyl-L-methionine-dependent methyltransferases superfamily protein [Arabidopsis thaliana]
AT2G15960	7.7e-273	1.42465	up	stress-induced protein [Arabidopsis thaliana]
AT1G22530	3.95e-109	1.42411	up	PATL2 [Arabidopsis thaliana]
AT5G66080	4.47e-11	1.41767	up	Protein phosphatase 2C family protein [Arabidopsis thaliana]
AT1G13270	1.19e-96	1.41509	up	methionine aminopeptidase 1B [Arabidopsis thaliana]
AT3G28860	8.64e-117	1.41084	up	ATP binding cassette subfamily B19 [Arabidopsis thaliana]
AT2G28460	2.23e-05	1.40632	up	Cysteine/Histidine-rich C1 domain family protein [Arabidopsis thaliana]
AT1G11340	2.75e-10	1.40557	up	G-type lectin S-receptor-like Serine/Threonine-kinase [Arabidopsis thaliana]
AT2G38540	3.95e-181	1.40364	up	lipid transfer protein 1 [Arabidopsis thaliana]
AT1G33811	4.16e-07	1.39762	up	GDSL-like Lipase/Acylhydrolase superfamily protein [Arabidopsis thaliana]
AT3G18080	0	1.39644	up	B-S glucosidase 44 [Arabidopsis thaliana]
AT3G49930	3.56e-06	1.39351	up	C2H2 and C2HC zinc fingers superfamily protein [Arabidopsis thaliana]
AT5G02160	4.03e-280	1.39334	up	transmembrane protein [Arabidopsis thaliana]
AT1G65920	2.79e-11	1.39316	up	Regulator of chromosome condensation (RCC1) family with FYVE zinc finger domain-containing protein [Arabidopsis thaliana]
AT4G27870	2.99e-88	1.39188	up	Vacuolar iron transporter (VIT) family protein [Arabidopsis thaliana]
AT2G43590	1.12e-20	1.39015	up	Chitinase family protein [Arabidopsis thaliana]
AT4G24510	7.84e-18	1.38667	up	HXXXD-type acyl-transferase family protein [Arabidopsis thaliana]
AT1G28050	1.57e-77	1.38663	up	B-box type zinc finger protein with CCT domain-containing protein [Arabidopsis thaliana]
AT3G12580	3.05e-52	1.38541	up	heat shock protein 70 [Arabidopsis thaliana]
AT3G53650	0.000181934	1.38412	up	Histone superfamily protein [Arabidopsis thaliana]
AT5G64330	3.57e-91	1.3834	up	Phototropic-responsive NPH3 family protein [Arabidopsis thaliana]
AT1G24400	8.67e-34	1.38226	up	lysine histidine transporter 2 [Arabidopsis thaliana]
AT3G14740	0.000550308	1.37629	up	RING/FYVE/PHD zinc finger superfamily protein [Arabidopsis thaliana]
AT1G69230	1.08e-05	1.37173	up	SPIRAL1-like2 [Arabidopsis thaliana]
AT2G19170	2.81e-08	1.37046	up	subtilisin-like serine protease 3 [Arabidopsis thaliana]
AT1G53060	0.00107287	1.368	up	Legume lectin family protein [Arabidopsis thaliana]
AT5G52910	8.4e-06	1.36738	up	timeless family protein [Arabidopsis thaliana]
AT4G36540	4.36e-49	1.36726	up	BR enhanced expression 2 [Arabidopsis thaliana]
AT1G22690	1.27e-18	1.36691	up	Gibberellin-regulated family protein [Arabidopsis thaliana]
AT3G56370	1.36e-12	1.36409	up	Leucine-rich repeat protein kinase family protein [Arabidopsis thaliana]
AT1G15260	3.12e-53	1.36362	up	LOW protein: ATP-dependent RNA helicase-like protein [Arabidopsis thaliana]
AT4G25480	1.79e-38	1.36191	up	C-repeat binding factor 3 [Arabidopsis thaliana]
AT3G60130	3.4e-50	1.35679	up	beta glucosidase 16 [Arabidopsis thaliana]
AT1G22740	2.2e-37	1.35312	up	RAB GTPase homolog G3B [Arabidopsis thaliana]
AT3G61810	1.25e-07	1.35228	up	Glycosyl hydrolase family 17 protein [Arabidopsis thaliana]
AT2G15090	9.71e-26	1.35136	up	KCS8 [Arabidopsis thaliana]
AT1G52190	9.26e-100	1.3499	up	Major facilitator superfamily protein [Arabidopsis thaliana]
AT3G03170	0.000267981	1.34823	up	hypothetical protein AT3G03170 [Arabidopsis thaliana]
AT2G35070	3.17e-10	1.34755	up	transmembrane protein [Arabidopsis thaliana]
AT5G11550	1.75e-13	1.34708	up	ARM repeat superfamily protein [Arabidopsis thaliana]
AT5G58670	5.31e-100	1.3453	up	phospholipase C1 [Arabidopsis thaliana]
AT5G53870	6.12e-14	1.34412	up	early nodulin-like protein 1 [Arabidopsis thaliana]
AT1G34640	4.95e-11	1.3441	up	peptidase [Arabidopsis thaliana]
AT1G11000	0.000527411	1.34212	up	Seven transmembrane MLO family protein [Arabidopsis thaliana]
AT5G54190	0.000302588	1.34152	up	protochlorophyllide oxidoreductase A [Arabidopsis thaliana]
AT5G18010	0.00594862	1.34109	up	SAUR-like auxin-responsive protein family [Arabidopsis thaliana]
AT3G52500	4.16e-93	1.33998	up	hypothetical protein AXX17_AT3G46910 [Arabidopsis thaliana]
AT5G15960	7.37e-05	1.33891	up	stress-responsive protein (KIN1) / stress-induced protein (KIN1) [Arabidopsis thaliana]
AT1G68780	8.28e-13	1.33574	up	RNI-like superfamily protein [Arabidopsis thaliana]
AT5G36910	8.18e-05	1.33512	up	thionin 2.2 [Arabidopsis thaliana]
AT1G44760	6.4e-14	1.33457	up	Adenine nucleotide alpha hydrolases-like superfamily protein [Arabidopsis thaliana]
AT4G34900	5.4e-19	1.33372	up	xanthine dehydrogenase 2 [Arabidopsis thaliana]
AT5G05690	4.64e-20	1.33267	up	Cytochrome P450 superfamily protein [Arabidopsis thaliana]
AT1G71015	0.000377076	1.33074	up	plastid movement impaired protein [Arabidopsis thaliana]
AT5G04820	2.69e-13	1.32903	up	ovate family protein 13 [Arabidopsis thaliana]
AT3G26460	0.000465512	1.32676	up	Polyketide cyclase/dehydrase and lipid transport superfamily protein [Arabidopsis thaliana]
AT5G05250	7.45e-12	1.32499	up	hypothetical protein AT5G05250 [Arabidopsis thaliana]
AT4G27440	5.95e-297	1.32407	up	protochlorophyllide oxidoreductase B [Arabidopsis thaliana]
AT1G76610	0.0010378	1.32371	up	MIZU-KUSSEI-like protein (Protein of unknown function, DUF617) [Arabidopsis thaliana]
AT4G13840	1.09e-152	1.32168	up	HXXXD-type acyl-transferase family protein [Arabidopsis thaliana]
AT1G65900	2.58e-05	1.32135	up	plant/protein [Arabidopsis thaliana]
AT3G03850	0.00179039	1.31698	up	SAUR-like auxin-responsive protein family [Arabidopsis thaliana]
AT3G26740	0	1.31598	up	CCR-like protein [Arabidopsis thaliana]
AT2G21880	2.58e-10	1.31094	up	RAB GTPase homolog 7A [Arabidopsis thaliana]
AT3G17070	4.84e-64	1.31057	up	Peroxidase family protein [Arabidopsis thaliana]
AT2G19450	1.12e-50	1.31029	up	membrane bound O-acyl transferase (MBOAT) family protein [Arabidopsis thaliana]
AT1G71420	0.000520249	1.31014	up	Tetratricopeptide repeat (TPR)-like superfamily protein [Arabidopsis thaliana]
AT5G13400	2.92e-17	1.30981	up	Major facilitator superfamily protein [Arabidopsis thaliana]
AT4G30410	5.44e-05	1.30936	up	sequence-specific DNA binding transcription factor [Arabidopsis thaliana]
AT3G19850	3.72e-72	1.30905	up	Phototropic-responsive NPH3 family protein [Arabidopsis thaliana]
AT5G15580	2.63e-18	1.30769	up	longifolia1 [Arabidopsis thaliana]
AT4G35100	4.7e-99	1.30761	up	plasma membrane intrinsic protein 3 [Arabidopsis thaliana]
AT5G26570	4.37e-263	1.30263	up	chloroplastidic phosphoglucan, water dikinase (ATGWD3) [Arabidopsis thaliana]
AT1G68560	7.89e-213	1.30049	up	alpha-xylosidase 1 [Arabidopsis thaliana]
AT4G39400	1.48e-210	1.29828	up	Leucine-rich receptor-like protein kinase family protein [Arabidopsis thaliana]
AT2G05540	1.38e-64	1.29738	up	Glycine-rich protein family [Arabidopsis thaliana]
AT4G14270	2.87e-212	1.29694	up	polyadenylate-binding protein interacting protein [Arabidopsis thaliana]
AT4G26670	8.33e-53	1.29631	up	Mitochondrial import inner membrane translocase subunit Tim17/Tim22/Tim23 family protein [Arabidopsis thaliana]
AT2G06850	5.24e-12	1.29428	up	xyloglucan endotransglucosylase/hydrolase 4 [Arabidopsis thaliana]
AT1G06460	0	1.28997	up	alpha-crystallin domain 32.1 [Arabidopsis thaliana]
AT2G19930	1.62e-12	1.28754	up	RNA-dependent RNA polymerase family protein [Arabidopsis thaliana]
AT4G20140	7.69e-07	1.28681	up	Leucine-rich repeat transmembrane protein kinase [Arabidopsis thaliana]
AT1G54200	1.77e-08	1.28485	up	DNA mismatch repair Msh6-like protein [Arabidopsis thaliana]
AT2G47670	1.84e-05	1.28348	up	Plant invertase/pectin methylesterase inhibitor superfamily protein [Arabidopsis thaliana]
AT1G17460	1.05e-19	1.28334	up	TRF-like 3 [Arabidopsis thaliana]
AT3G61160	5.94e-29	1.28309	up	Protein kinase superfamily protein [Arabidopsis thaliana]
AT1G05065	0.00157285	1.28095	up	CLAVATA3/ESR-RELATED 20 [Arabidopsis thaliana]
AT3G10410	1.88e-142	1.28053	up	SERINE CARBOXYPEPTIDASE-LIKE 49 [Arabidopsis thaliana]
AT2G20980	0.00556049	1.27993	up	minichromosome maintenance 10 [Arabidopsis thaliana]
AT2G11810	4.04e-10	1.27965	up	monogalactosyldiacylglycerol synthase type C [Arabidopsis thaliana]
AT5G13240	5.92e-60	1.27949	up	transcription regulator [Arabidopsis thaliana]
AT2G29630	0	1.27892	up	thiaminC [Arabidopsis thaliana]
AT5G62350	1.53e-279	1.27836	up	Plant invertase/pectin methylesterase inhibitor superfamily protein [Arabidopsis thaliana]
AT4G39510	3.12e-05	1.27485	up	cytochrome P450, family 96, subfamily A, polypeptide 12 [Arabidopsis thaliana]
AT1G02450	1.06e-05	1.2745	up	NIM1-interacting 1 [Arabidopsis thaliana]
AT5G10410	2.64e-22	1.26996	up	ENTH/ANTH/VHS superfamily protein [Arabidopsis thaliana]
AT5G24490	1.37e-272	1.26981	up	unnamed protein product [Arabidopsis thaliana]
AT1G27950	7.49e-25	1.26865	up	glycosylphosphatidylinositol-anchored lipid protein transfer 1 [Arabidopsis thaliana]
AT1G11410	6.85e-59	1.26673	up	S-locus lectin protein kinase family protein [Arabidopsis thaliana]
AT2G36090	1.98e-09	1.26572	up	F-box family protein [Arabidopsis thaliana]
AT1G14250	3.98e-14	1.26372	up	GDA1/CD39 nucleoside phosphatase family protein [Arabidopsis thaliana]
AT1G14280	3.31e-49	1.26342	up	phytochrome kinase substrate 2 [Arabidopsis thaliana]
AT2G46710	1.41e-42	1.26338	up	Rho GTPase activating protein with PAK-box/P21-Rho-binding domain-containing protein [Arabidopsis thaliana]
AT5G08020	0.000450951	1.26259	up	RPA70-kDa subunit B [Arabidopsis thaliana]
AT3G05220	6.15e-166	1.26077	up	Heavy metal transport/detoxification superfamily protein [Arabidopsis thaliana]
AT3G26932	2.24e-12	1.26005	up	dsRNA-binding protein 3 [Arabidopsis thaliana]
AT4G28720	0.00156213	1.25802	up	Flavin-binding monooxygenase family protein [Arabidopsis thaliana]
AT2G23180	1.3e-14	1.25769	up	cytochrome P450, family 96, subfamily A, polypeptide 1 [Arabidopsis thaliana]
AT4G11990	0.0018408	1.25523	up	Cell cycle regulated microtubule associated protein [Arabidopsis thaliana]
AT2G45560	1.42e-138	1.25501	up	cytochrome P450, family 76, subfamily C, polypeptide 1 [Arabidopsis thaliana]
AT5G26000	8.41e-248	1.25423	up	thioglucoside glucohydrolase 1 [Arabidopsis thaliana]
AT1G22330	3.45e-05	1.25196	up	RNA-binding (RRM/RBD/RNP motifs) family protein [Arabidopsis thaliana]
AT1G51500	3.4e-161	1.25187	up	ABC-2 type transporter family protein [Arabidopsis thaliana]
AT3G53460	5.05e-253	1.24721	up	CP29 [Arabidopsis thaliana]
AT5G13060	0.000429	1.24688	up	ARMADILLO BTB protein 1 [Arabidopsis thaliana]
AT5G12950	3.79e-190	1.24446	up	proline-tRNA ligase (DUF1680) [Arabidopsis thaliana]
AT5G56040	1.41e-45	1.24091	up	Leucine-rich receptor-like protein kinase family protein [Arabidopsis thaliana]
AT5G62100	7.62e-06	1.24052	up	BCL-2-associated athanogene 2 [Arabidopsis thaliana]
AT2G37640	1.98e-06	1.24016	up	Barwin-like endoglucanases superfamily protein [Arabidopsis thaliana]
AT5G23280	3.2e-47	1.23977	up	TCP family transcription factor [Arabidopsis thaliana]
AT3G28640	1.24e-06	1.23846	up	Tetratricopeptide repeat (TPR)-like superfamily protein [Arabidopsis thaliana]
AT1G35720	5.07e-115	1.23812	up	annexin 1 [Arabidopsis thaliana]
AT2G28260	2.13e-09	1.23765	up	cyclic nucleotide-gated channel 15 [Arabidopsis thaliana]
AT2G26910	3.33e-156	1.23606	up	pleiotropic drug resistance 4 [Arabidopsis thaliana]
AT1G25425	5.4e-07	1.23467	up	CLAVATA3/ESR-RELATED 43 [Arabidopsis thaliana]
AT5G16380	4.08e-42	1.23329	up	autophagy-like protein, putative (Protein of unknown function, DUF538) [Arabidopsis thaliana]
AT1G17200	3.06e-50	1.23252	up	Uncharacterized protein family (UPF0497) [Arabidopsis thaliana]
AT2G43050	5.76e-09	1.23019	up	Plant invertase/pectin methylesterase inhibitor superfamily [Arabidopsis thaliana]
AT2G40080	3.29e-31	1.22819	up	EARLY FLOWERING-like protein (DUF1313) [Arabidopsis thaliana]
AT5G52320	8.3e-49	1.22807	up	cytochrome P450, family 96, subfamily A, polypeptide 4 [Arabidopsis thaliana]
AT3G07340	3.07e-08	1.22749	up	basic helix-loop-helix (bHLH) DNA-binding superfamily protein [Arabidopsis thaliana]
AT5G58600	3.69e-16	1.2273	up	Pmr5/Cas1p GDSL/SGNH-like acyl-esterase family protein (DUF828) [Arabidopsis thaliana]
AT2G29680	4.82e-06	1.2242	up	cell division control 6 [Arabidopsis thaliana]
AT4G25960	3.44e-88	1.22388	up	P-glycoprotein 2 [Arabidopsis thaliana]
AT1G72160	7.9e-188	1.22077	up	Sec14p-like phosphatidylinositol transfer family protein [Arabidopsis thaliana]
AT1G73600	1.59e-198	1.21999	up	S-adenosyl-L-methionine-dependent methyltransferases superfamily protein [Arabidopsis thaliana]
AT2G32690	0.00865314	1.21891	up	glycine-rich protein 23 [Arabidopsis thaliana]
AT5G63810	1.93e-112	1.2178	up	beta-galactosidase 10 [Arabidopsis thaliana]
AT5G08330	3.57e-48	1.2171	up	TCP family transcription factor [Arabidopsis thaliana]
AT3G20015	1.13e-09	1.21493	up	Eukaryotic aspartyl protease family protein [Arabidopsis thaliana]
AT5G22580	5.02e-60	1.21166	up	Stress responsive A/B Barrel Domain-containing protein [Arabidopsis thaliana]
AT3G47600	2.32e-23	1.21095	up	myb domain protein 94 [Arabidopsis thaliana]
AT2G25730	2.87e-150	1.20856	up	hypothetical protein AXX17_AT2G21560 [Arabidopsis thaliana]
AT5G20270	1.12e-13	1.20484	up	heptahelical transmembrane protein1 [Arabidopsis thaliana]
AT1G67510	2.79e-27	1.20358	up	Leucine-rich repeat protein kinase family protein [Arabidopsis thaliana]
AT2G44940	1.65e-26	1.20318	up	Integrase-type DNA-binding superfamily protein [Arabidopsis thaliana]
AT5G11590	2.84e-05	1.19938	up	Integrase-type DNA-binding superfamily protein [Arabidopsis thaliana]
AT1G20840	1.29e-138	1.19914	up	tonoplast monosaccharide transporter1 [Arabidopsis thaliana]
AT3G13770	0.000148622	1.1988	up	Pentatricopeptide repeat (PPR) superfamily protein [Arabidopsis thaliana]
AT1G62510	1.23e-37	1.19642	up	Bifunctional inhibitor/lipid-transfer protein/seed storage 2S albumin superfamily protein [Arabidopsis thaliana]
AT3G43720	7.82e-17	1.19552	up	Bifunctional inhibitor/lipid-transfer protein/seed storage 2S albumin superfamily protein [Arabidopsis thaliana]
Arabidopsis_thaliana_newGene_57	1.45e-08	1.19545	up	hypothetical protein [Arabidopsis thaliana]
AT4G09500	1.4e-18	1.19057	up	UDP-Glycosyltransferase superfamily protein [Arabidopsis thaliana]
AT2G14610	3.16e-54	1.19021	up	pathogenesis-related protein 1 [Arabidopsis thaliana]
AT2G25930	4.51e-69	1.19	up	hydroxyproline-rich glycoprotein family protein [Arabidopsis thaliana]
AT3G04550	9.13e-142	1.18811	up	rubisco accumulation factor-like protein [Arabidopsis thaliana]
AT4G34930	7.59e-08	1.18585	up	PLC-like phosphodiesterases superfamily protein [Arabidopsis thaliana]
AT5G59350	4.08e-20	1.18578	up	transmembrane protein [Arabidopsis thaliana]
AT5G51350	2.29e-11	1.18503	up	Leucine-rich repeat transmembrane protein kinase family protein [Arabidopsis thaliana]
AT1G68530	1.93e-240	1.18447	up	3-ketoacyl-CoA synthase 6 [Arabidopsis thaliana]
AT1G79440	7.44e-109	1.18432	up	aldehyde dehydrogenase 5F1 [Arabidopsis thaliana]
AT5G05840	6.07e-13	1.18401	up	hypothetical protein AT5G05840 [Arabidopsis thaliana]
AT5G03435	3.39e-06	1.17762	up	Ca2+dependent plant phosphoribosyltransferase family protein [Arabidopsis thaliana]
AT1G75880	1.24e-08	1.17754	up	SGNH hydrolase-type esterase superfamily protein [Arabidopsis thaliana]
AT4G04890	7.83e-77	1.17682	up	protodermal factor 2 [Arabidopsis thaliana]
AT1G45010	2.32e-08	1.17649	up	TRAM, LAG1 and CLN8 (TLC) lipid-sensing domain containing protein [Arabidopsis thaliana]
AT2G15890	0	1.17602	up	maternal effect embryo arrest 14 [Arabidopsis thaliana]
AT5G14410	1.23e-08	1.1756	up	hypothetical protein AT5G14410 [Arabidopsis thaliana]
AT2G47240	1.94e-40	1.1734	up	AMP-dependent synthetase and ligase family protein [Arabidopsis thaliana]
AT1G28330	1.82e-171	1.17334	up	dormancy-associated protein-like 1 [Arabidopsis thaliana]
AT3G19230	2.78e-05	1.17219	up	Leucine-rich repeat (LRR) family protein [Arabidopsis thaliana]
AT5G07250	8.74e-41	1.17211	up	RHOMBOID-like protein 3 [Arabidopsis thaliana]
AT5G35480	6.64e-24	1.17016	up	hypothetical protein AT5G35480 [Arabidopsis thaliana]
AT5G37670	2.85e-05	1.16888	up	HSP20-like chaperones superfamily protein [Arabidopsis thaliana]
AT5G48460	9.63e-13	1.16765	up	Actin binding Calponin homology (CH) domain-containing protein [Arabidopsis thaliana]
AT2G27920	9.16e-48	1.16449	up	serine carboxypeptidase-like 51 [Arabidopsis thaliana]
AT1G75710	6.87e-11	1.164	up	C2H2-like zinc finger protein [Arabidopsis thaliana]
AT3G14430	1.24e-18	1.16066	up	GRIP/coiled-coil protein [Arabidopsis thaliana]
AT2G04032	0.0047099	1.16031	up	zinc transporter 7 precursor [Arabidopsis thaliana]
AT4G23493	0.00195165	1.15983	up	hypothetical protein AT4G23493 [Arabidopsis thaliana]
AT4G09890	1.09e-28	1.15887	up	mediator of RNA polymerase II transcription subunit, putative (DUF3511) [Arabidopsis thaliana]
AT2G39800	2.07e-112	1.15866	up	delta1-pyrroline-5-carboxylate synthase 1 [Arabidopsis thaliana]
AT4G22770	3.5e-06	1.15713	up	AT hook motif DNA-binding family protein [Arabidopsis thaliana]
AT1G70260	4.38e-11	1.15693	up	nodulin MtN21 /EamA-like transporter family protein [Arabidopsis thaliana]
AT4G34650	9.06e-06	1.15287	up	squalene synthase 2 [Arabidopsis thaliana]
AT4G17140	9.92e-23	1.15056	up	pleckstrin homology (PH) domain-containing protein [Arabidopsis thaliana]
AT5G47370	2.15e-45	1.14903	up	Homeobox-leucine zipper protein 4 (HB-4) / HD-ZIP protein [Arabidopsis thaliana]
AT2G43535	1.01e-18	1.14852	up	Scorpion toxin-like knottin superfamily protein [Arabidopsis thaliana]
AT1G01620	1.77e-95	1.14764	up	plasma membrane intrinsic protein 1C [Arabidopsis thaliana]
AT2G34400	1.9e-05	1.14572	up	Pentatricopeptide repeat (PPR-like) superfamily protein [Arabidopsis thaliana]
AT1G76620	1.56e-05	1.14486	up	Serine/Threonine-kinase, putative (Protein of unknown function, DUF547) [Arabidopsis thaliana]
Arabidopsis_thaliana_newGene_591	1.28e-11	1.14439	up	hypothetical protein AXX17_AT5G36240 [Arabidopsis thaliana]
AT3G03680	8.69e-17	1.14185	up	hypothetical protein AXX17_AT3G03040 [Arabidopsis thaliana]
AT3G17120	8.44e-12	1.14044	up	transmembrane protein [Arabidopsis thaliana]
AT1G45130	4.17e-08	1.1398	up	beta-galactosidase 5 [Arabidopsis thaliana]
AT1G30360	3.09e-253	1.13854	up	Early-responsive to dehydration stress protein (ERD4) [Arabidopsis thaliana]
AT3G18050	3.75e-80	1.13753	up	hypothetical protein AXX17_AT3G19110 [Arabidopsis thaliana]
AT1G31840	0.00265469	1.13571	up	Tetratricopeptide repeat (TPR)-like superfamily protein [Arabidopsis thaliana]
AT5G28640	0.00122036	1.13469	up	hypothetical protein AALP_AAs50386U000100 [Arabis alpina]
AT5G16240	4.62e-13	1.13153	up	Plant stearoyl-acyl-carrier-protein desaturase family protein [Arabidopsis thaliana]
AT2G12400	1.4e-30	1.1308	up	plasma membrane fusion protein [Arabidopsis thaliana]
AT1G11530	4.87e-72	1.12985	up	C-terminal cysteine residue is changed to a serine 1 [Arabidopsis thaliana]
AT1G10060	1.89e-13	1.12882	up	branched-chain amino acid transaminase 1 [Arabidopsis thaliana]
AT1G02340	7.29e-08	1.12878	up	basic helix-loop-helix (bHLH) DNA-binding superfamily protein [Arabidopsis thaliana]
AT1G12010	1.11e-09	1.1283	up	2-oxoglutarate (2OG) and Fe(II)-dependent oxygenase superfamily protein [Arabidopsis thaliana]
AT5G66530	3.32e-47	1.12722	up	Galactose mutarotase-like superfamily protein [Arabidopsis thaliana]
AT5G05890	3.48e-16	1.12666	up	UDP-Glycosyltransferase superfamily protein [Arabidopsis thaliana]
AT4G05180	0	1.12636	up	photosystem II subunit Q-2 [Arabidopsis thaliana]
AT4G38690	2.85e-47	1.12549	up	PLC-like phosphodiesterases superfamily protein [Arabidopsis thaliana]
AT3G45930	1.12e-08	1.12209	up	histone H4 [Zea mays]
AT3G63450	5.49e-06	1.12171	up	RNA-binding (RRM/RBD/RNP motifs) family protein [Arabidopsis thaliana]
AT5G63780	2.02e-109	1.12155	up	RING/FYVE/PHD zinc finger superfamily protein [Arabidopsis thaliana]
AT2G22450	2.98e-49	1.12004	up	riboflavin biosynthesis protein [Arabidopsis thaliana]
AT3G60220	2.42e-05	1.11924	up	TOXICOS EN LEVADURA 4 [Arabidopsis thaliana]
AT4G23990	5.98e-29	1.11897	up	cellulose synthase like G3 [Arabidopsis thaliana]
AT1G33960	7.72e-15	1.11586	up	P-loop containing nucleoside triphosphate hydrolases superfamily protein [Arabidopsis thaliana]
AT1G75640	0.00333747	1.11344	up	Leucine-rich receptor-like protein kinase family protein [Arabidopsis thaliana]
AT5G44020	1.8e-74	1.11096	up	HAD superfamily, subfamily IIIB acid phosphatase [Arabidopsis thaliana]
AT3G25882	2.94e-11	1.11025	up	NIM1-interacting 2 [Arabidopsis thaliana]
AT1G49650	6.52e-10	1.11015	up	alpha/beta-Hydrolases superfamily protein [Arabidopsis thaliana]
AT4G34220	1.71e-22	1.11001	up	Leucine-rich repeat protein kinase family protein [Arabidopsis thaliana]
AT3G05130	4.26e-18	1.10991	up	paramyosin-like protein [Arabidopsis thaliana]
AT2G06925	3.67e-12	1.10982	up	Phospholipase A2 family protein [Arabidopsis thaliana]
AT5G46100	3.83e-05	1.1083	up	Pentatricopeptide repeat (PPR) superfamily protein [Arabidopsis thaliana]
AT2G26250	9.74e-96	1.10774	up	3-ketoacyl-CoA synthase 10 [Arabidopsis thaliana]
AT4G18670	1.79e-26	1.10453	up	Leucine-rich repeat (LRR) family protein [Arabidopsis thaliana]
AT1G10020	5.49e-12	1.10314	up	formin-like protein (DUF1005) [Arabidopsis thaliana]
AT5G14920	2.2e-48	1.10313	up	gibberellin-regulated protein 14 [Arabidopsis lyrata subsp. lyrata]
AT1G09310	6.96e-220	1.10272	up	plant/protein (Protein of unknown function, DUF538) [Arabidopsis thaliana]
AT3G24520	2.93e-26	1.10219	up	heat shock transcription factor C1 [Arabidopsis thaliana]
AT5G16000	9.02e-11	1.10118	up	NSP-interacting kinase 1 [Arabidopsis thaliana]
AT5G26200	7.12e-05	1.10118	up	Mitochondrial substrate carrier family protein [Arabidopsis thaliana]
AT1G26210	1.2e-11	1.09956	up	SOB five-like 1 [Arabidopsis thaliana]
AT4G29840	2.48e-68	1.09906	up	Pyridoxal-5&apos;-phosphate-dependent enzyme family protein [Arabidopsis thaliana]
AT2G30766	0.000194106	1.09837	up	hypothetical protein AT2G30766 [Arabidopsis thaliana]
AT1G50280	4.92e-07	1.09782	up	Phototropic-responsive NPH3 family protein [Arabidopsis thaliana]
AT1G18620	2.35e-48	1.09615	up	LONGIFOLIA protein [Arabidopsis thaliana]
AT3G13470	3.09e-15	1.09607	up	TCP-1/cpn60 chaperonin family protein [Arabidopsis thaliana]
AT4G01200	1.73e-07	1.09554	up	Calcium-dependent lipid-binding (CaLB domain) family protein [Arabidopsis thaliana]
AT1G03470	1.01e-06	1.09528	up	Kinase interacting (KIP1-like) family protein [Arabidopsis thaliana]
AT1G04250	1.33e-18	1.09212	up	AUX/IAA transcriptional regulator family protein [Arabidopsis thaliana]
AT1G17510	2.28e-08	1.09209	up	hypothetical protein AT1G17510 [Arabidopsis thaliana]
AT4G35130	0.000517771	1.09186	up	Tetratricopeptide repeat (TPR)-like superfamily protein [Arabidopsis thaliana]
AT5G27280	7.67e-89	1.0918	up	Zim17-type zinc finger protein [Arabidopsis thaliana]
AT5G25980	1.88e-20	1.09172	up	glucoside glucohydrolase 2 [Arabidopsis thaliana]
AT2G24120	1.73e-28	1.09145	up	DNA/RNA polymerases superfamily protein [Arabidopsis thaliana]
AT1G62350	0.00100809	1.08937	up	Pentatricopeptide repeat (PPR) superfamily protein [Arabidopsis thaliana]
AT5G13460	1.04e-06	1.08587	up	IQ-domain 11 [Arabidopsis thaliana]
AT5G20640	0.0130317	1.08472	up	LURP-one-like protein (DUF567) [Arabidopsis thaliana]
AT3G47295	1.37e-10	1.08405	up	hypothetical protein AT3G47295 [Arabidopsis thaliana]
AT3G48350	9.36e-05	1.08381	up	Cysteine proteinases superfamily protein [Arabidopsis thaliana]
AT4G01190	0.000500036	1.08093	up	phosphatidylinositol phosphate kinase 10 [Arabidopsis thaliana]
AT5G04950	7.43e-16	1.08054	up	nicotianamine synthase 1 [Arabidopsis thaliana]
AT3G10660	0.0030772	1.08015	up	calmodulin-domain protein kinase cdpk isoform 2 [Arabidopsis thaliana]
AT3G14360	0.00196964	1.08013	up	alpha/beta-Hydrolases superfamily protein [Arabidopsis thaliana]
AT4G17550	3.75e-53	1.07927	up	Major facilitator superfamily protein [Arabidopsis thaliana]
AT3G47800	1.21e-107	1.07913	up	Galactose mutarotase-like superfamily protein [Arabidopsis thaliana]
AT1G75090	0.00964562	1.07757	up	DNA glycosylase superfamily protein [Arabidopsis thaliana]
AT5G43870	3.51e-27	1.07716	up	auxin canalization protein (DUF828) [Arabidopsis thaliana]
AT2G22090	1.68e-26	1.07702	up	UBA1A [Arabidopsis thaliana]
AT1G48100	5.4e-08	1.07668	up	Pectin lyase-like superfamily protein [Arabidopsis thaliana]
AT2G21590	1.21e-10	1.07589	up	Glucose-1-phosphate adenylyltransferase family protein [Arabidopsis thaliana]
AT4G03560	7.87e-158	1.07522	up	two-pore channel 1 [Arabidopsis thaliana]
AT1G23205	0.00598148	1.07522	up	Plant invertase/pectin methylesterase inhibitor superfamily protein [Arabidopsis thaliana]
AT2G15050	1.57e-46	1.07418	up	lipid transfer protein [Arabidopsis thaliana]
AT5G27670	6.03e-36	1.0741	up	histone H2A 7 [Arabidopsis thaliana]
AT5G58580	1.38e-06	1.07392	up	TOXICOS EN LEVADURA 63 [Arabidopsis thaliana]
AT3G62820	1.24e-37	1.07096	up	Plant invertase/pectin methylesterase inhibitor superfamily protein [Arabidopsis thaliana]
AT5G23980	2.59e-37	1.07022	up	ferric reduction oxidase 4 [Arabidopsis thaliana]
AT2G14560	2.22e-186	1.06996	up	LURP-one-like protein (DUF567) [Arabidopsis thaliana]
AT1G11220	0.00466794	1.06936	up	cotton fiber, putative (DUF761) [Arabidopsis thaliana]
AT3G29575	2.13e-16	1.06922	up	ABI five binding protein 3 [Arabidopsis thaliana]
AT2G21820	0.00329975	1.0685	up	seed maturation protein [Arabidopsis thaliana]
AT3G62700	1.46e-128	1.06826	up	multidrug resistance-associated protein 10 [Arabidopsis thaliana]
AT1G70830	1.57e-53	1.06777	up	MLP-like protein 28 [Arabidopsis thaliana]
AT5G15190	1.4e-07	1.06651	up	hypothetical protein AT5G15190 [Arabidopsis thaliana]
AT5G59570	0.00943999	1.06607	up	Homeodomain-like superfamily protein [Arabidopsis thaliana]
AT3G59420	9.5e-13	1.06597	up	crinkly4 [Arabidopsis thaliana]
AT5G17520	1.02e-45	1.06318	up	root cap 1 (RCP1) [Arabidopsis thaliana]
AT1G17840	3.07e-52	1.06312	up	white-brown complex-like protein [Arabidopsis thaliana]
AT3G52840	1.02e-87	1.06291	up	beta-galactosidase 2 [Arabidopsis thaliana]
AT4G23750	3.29e-05	1.06254	up	cytokinin response factor 2 [Arabidopsis thaliana]
AT1G01120	8.37e-25	1.06194	up	3-ketoacyl-CoA synthase 1 [Arabidopsis thaliana]
AT1G80480	1.15e-92	1.06136	up	PTAC17 [Arabidopsis thaliana]
AT3G23080	8.39e-50	1.06133	up	Polyketide cyclase/dehydrase and lipid transport superfamily protein [Arabidopsis thaliana]
AT4G31330	1.24e-07	1.06112	up	transmembrane protein, putative (Protein of unknown function, DUF599) [Arabidopsis thaliana]
AT2G42040	5.05e-36	1.06073	up	WRC protein [Arabidopsis thaliana]
AT3G23840	9.87e-08	1.0597	up	HXXXD-type acyl-transferase family protein [Arabidopsis thaliana]
AT2G20340	4.19e-44	1.05954	up	Pyridoxal phosphate (PLP)-dependent transferases superfamily protein [Arabidopsis thaliana]
AT5G10390	1.06e-05	1.05928	up	PREDICTED: histone H3.2 [Musa acuminata subsp. malaccensis]
AT2G21830	1.57e-08	1.05715	up	Cysteine/Histidine-rich C1 domain family protein [Arabidopsis thaliana]
AT1G08090	0.016249	1.05701	up	nitrate transporter 2:1 [Arabidopsis thaliana]
AT4G17970	4.91e-12	1.05667	up	aluminum-activated, malate transporter 12 [Arabidopsis thaliana]
AT3G16870	0.000212002	1.05552	up	GATA transcription factor 17 [Arabidopsis thaliana]
AT5G03640	1.2e-08	1.05413	up	Protein kinase superfamily protein [Arabidopsis thaliana]
AT1G62110	0.000172708	1.0515	up	Mitochondrial transcription termination factor family protein [Arabidopsis thaliana]
AT5G19470	3.48e-08	1.04973	up	nudix hydrolase homolog 24 [Arabidopsis thaliana]
AT4G17100	1.33e-98	1.04861	up	putative serine protease-like protein [Arabidopsis thaliana]
AT3G05640	1.56e-29	1.04848	up	Protein phosphatase 2C family protein [Arabidopsis thaliana]
AT1G17920	0.00026857	1.0482	up	homeodomain GLABROUS 12 [Arabidopsis thaliana]
AT4G22730	2.3e-05	1.04639	up	Leucine-rich repeat protein kinase family protein [Arabidopsis thaliana]
AT1G10760	4.1e-211	1.04567	up	Pyruvate phosphate dikinase, PEP/pyruvate binding domain-containing protein [Arabidopsis thaliana]
AT4G14480	1.02e-08	1.0453	up	Protein kinase superfamily protein [Arabidopsis thaliana]
AT3G16800	8.58e-34	1.04476	up	Protein phosphatase 2C family protein [Arabidopsis thaliana]
AT5G01790	5.98e-14	1.04365	up	hypothetical protein AT5G01790 [Arabidopsis thaliana]
AT4G17770	6.13e-45	1.04327	up	trehalose phosphatase/synthase 5 [Arabidopsis thaliana]
AT1G75220	8.36e-55	1.0422	up	Major facilitator superfamily protein [Arabidopsis thaliana]
AT2G41750	7.27e-16	1.04187	up	hypothetical protein [Arabidopsis thaliana]
AT3G04910	3.94e-107	1.041	up	with no lysine (K) kinase 1 [Arabidopsis thaliana]
AT5G15310	6.72e-17	1.04047	up	myb domain protein 16 [Arabidopsis thaliana]
AT1G45163	8.98e-10	1.04004	up	transmembrane protein [Arabidopsis thaliana]
AT4G39795	2.28e-07	1.03823	up	At4g39795 [Arabidopsis thaliana]
AT3G10940	2.97e-35	1.03817	up	dual specificity protein phosphatase (DsPTP1) family protein [Arabidopsis thaliana]
AT3G27060	4.88e-10	1.038	up	Ferritin/ribonucleotide reductase-like family protein [Arabidopsis thaliana]
AT2G15830	6.75e-08	1.03594	up	hypothetical protein AT2G15830 [Arabidopsis thaliana]
AT5G52300	0.00105649	1.03501	up	CAP160 protein [Arabidopsis thaliana]
AT4G13650	0.000313986	1.03496	up	Pentatricopeptide repeat (PPR) superfamily protein [Arabidopsis thaliana]
AT5G20670	8.81e-05	1.03399	up	DUF1677 family protein (DUF1677) [Arabidopsis thaliana]
AT4G17085	0.00196109	1.03388	up	Putative membrane lipoprotein [Arabidopsis thaliana]
AT4G12500	0.00100426	1.03382	up	Bifunctional inhibitor/lipid-transfer protein/seed storage 2S albumin superfamily protein [Arabidopsis thaliana]
AT4G14390	0.0008051	1.0333	up	Ankyrin repeat family protein [Arabidopsis thaliana]
AT1G79840	0.0011221	1.03161	up	HD-ZIP IV family of homeobox-leucine zipper protein with lipid-binding START domain-containing protein [Arabidopsis thaliana]
AT1G22540	1.27e-31	1.02711	up	Major facilitator superfamily protein [Arabidopsis thaliana]
AT1G01570	0.00735888	1.02699	up	transferring glycosyl group transferase (DUF604) [Arabidopsis thaliana]
AT5G59870	9.55e-11	1.02595	up	histone H2A 6 [Arabidopsis thaliana]
AT1G55330	0.0163265	1.02561	up	transmembrane protein [Arabidopsis thaliana]
AT3G62550	6.82e-200	1.02481	up	Adenine nucleotide alpha hydrolases-like superfamily protein [Arabidopsis thaliana]
AT1G72180	1.06e-89	1.02406	up	Leucine-rich receptor-like protein kinase family protein [Arabidopsis thaliana]
AT4G32940	0	1.02403	up	gamma vacuolar processing enzyme [Arabidopsis thaliana]
AT3G55940	2.75e-07	1.02368	up	Phosphoinositide-specific phospholipase C family protein [Arabidopsis thaliana]
AT3G53530	0.00117733	1.02364	up	Chloroplast-targeted copper chaperone protein [Arabidopsis thaliana]
AT4G14740	1.85e-23	1.02275	up	auxin canalization protein (DUF828) [Arabidopsis thaliana]
AT1G19394	0.00170991	1.02186	up	hypothetical protein AT1G19394 [Arabidopsis thaliana]
AT3G56550	0.0180787	1.02144	up	Pentatricopeptide repeat (PPR) superfamily protein [Arabidopsis thaliana]
AT5G07620	9.95e-06	1.02033	up	Protein kinase superfamily protein [Arabidopsis thaliana]
AT1G28440	1.28e-65	1.02028	up	HAESA-like 1 [Arabidopsis thaliana]
AT3G47160	1.32e-12	1.01818	up	RING/U-box superfamily protein [Arabidopsis thaliana]
AT4G38860	3.72e-45	1.01714	up	SAUR-like auxin-responsive protein family [Arabidopsis thaliana]
AT1G18400	0.00419573	1.01417	up	BR enhanced expression 1 [Arabidopsis thaliana]
AT1G27030	1.02e-11	1.01394	up	hypothetical protein AT1G27030 [Arabidopsis thaliana]
AT5G25840	7.06e-22	1.01374	up	DUF1677 family protein (DUF1677) [Arabidopsis thaliana]
AT3G50660	1.19e-07	1.0137	up	Cytochrome P450 superfamily protein [Arabidopsis thaliana]
AT3G56050	0.00367374	1.01261	up	Protein kinase family protein [Arabidopsis thaliana]
AT1G12480	4.34e-15	1.01181	up	C4-dicarboxylate transporter/malic acid transport protein [Arabidopsis thaliana]
AT1G73655	6.31e-68	1.01119	up	FKBP-like peptidyl-prolyl cis-trans isomerase family protein [Arabidopsis thaliana]
AT2G28470	8.67e-34	1.01097	up	beta-galactosidase 8 [Arabidopsis thaliana]
AT2G45600	3.21e-26	1.00986	up	alpha/beta-Hydrolases superfamily protein [Arabidopsis thaliana]
AT3G09910	0.00841994	1.00871	up	RAB GTPase homolog C2B [Arabidopsis thaliana]
AT3G48720	1.55e-24	1.00871	up	HXXXD-type acyl-transferase family protein [Arabidopsis thaliana]
AT5G16690	0.0035279	1.00782	up	origin recognition complex subunit 3 [Arabidopsis thaliana]
AT2G28720	8.16e-77	1.00747	up	PREDICTED: histone H2B.3-like [Ziziphus jujuba]
AT1G19370	5.58e-30	1.00634	up	membrane protein [Arabidopsis thaliana]
AT2G20570	5.66e-220	1.00523	up	GBF&apos;s pro-rich region-interacting factor 1 [Arabidopsis thaliana]
Arabidopsis_thaliana_newGene_117	0.0113165	1.00392	up	hypothetical protein [Arabidopsis thaliana]
AT2G05790	7.21e-10	1.0039	up	O-Glycosyl hydrolases family 17 protein [Arabidopsis thaliana]
AT5G10430	0.00246545	1.00356	up	transmembrane protein [Arabidopsis thaliana]
AT5G37790	5.6e-10	1.00322	up	Protein kinase superfamily protein [Arabidopsis thaliana]
AT3G58070	5.87e-05	1.00247	up	C2H2 and C2HC zinc fingers superfamily protein [Arabidopsis thaliana]
AT5G51570	4.03e-45	1.00139	up	SPFH/Band 7/PHB domain-containing membrane-associated protein family [Arabidopsis thaliana]
AT5G36120	8.44e-21	1.00038	up	cofactor assembly, complex C (B6F) [Arabidopsis thaliana]
AT1G68620	1.39e-24	-1.00195	down	alpha/beta-Hydrolases superfamily protein [Arabidopsis thaliana]
AT2G28810	1.66e-29	-1.00228	down	Dof-type zinc finger DNA-binding family protein [Arabidopsis thaliana]
AT1G80690	0.00453046	-1.00266	down	PPPDE putative thiol peptidase family protein [Arabidopsis thaliana]
AT4G16000	4.62e-17	-1.00302	down	hypothetical protein AT4G16000 [Arabidopsis thaliana]
AT1G32690	2.84e-05	-1.00332	down	DUF740 family protein [Arabidopsis thaliana]
AT1G08920	7.77e-32	-1.00428	down	ERD (early response to dehydration) six-like 1 [Arabidopsis thaliana]
ATCG00670	0.00858542	-1.00437	down	ATP-dependent Clp protease proteolytic subunit [Arabidopsis thaliana]
AT4G24015	3.27e-07	-1.00486	down	RING/U-box superfamily protein [Arabidopsis thaliana]
AT3G14700	6.74e-08	-1.00489	down	SART-1 family [Arabidopsis thaliana]
AT3G17225	0.00441491	-1.00532	down	Plant invertase/pectin methylesterase inhibitor superfamily protein [Arabidopsis thaliana]
AT1G16400	1.04e-22	-1.00628	down	cytochrome P450, family 79, subfamily F, polypeptide 2 [Arabidopsis thaliana]
AT1G78080	2.17e-129	-1.00755	down	related to AP2 4 [Arabidopsis thaliana]
AT5G18270	0.00522693	-1.00838	down	NAC domain containing protein 87 [Arabidopsis thaliana]
AT3G63400	5.17e-92	-1.0086	down	Cyclophilin-like peptidyl-prolyl cis-trans isomerase family protein [Arabidopsis thaliana]
AT1G49200	0.000948013	-1.00884	down	RING/U-box superfamily protein [Arabidopsis thaliana]
AT5G57640	0.00219238	-1.00912	down	GCK domain-containing protein [Arabidopsis thaliana]
AT1G63840	4.94e-34	-1.00945	down	RING/U-box superfamily protein [Arabidopsis thaliana]
AT5G42210	0.00556207	-1.01048	down	Major facilitator superfamily protein [Arabidopsis thaliana]
AT2G30890	0.000453751	-1.01123	down	Cytochrome b561/ferric reductase transmembrane protein family [Arabidopsis thaliana]
AT4G31510	1.05e-32	-1.01159	down	major centromere autoantigen B-like protein [Arabidopsis thaliana]
AT5G20970	0.00505915	-1.01211	down	HSP20-like chaperones superfamily protein [Arabidopsis thaliana]
AT5G61260	0.0141181	-1.01248	down	Plant calmodulin-binding protein-like protein [Arabidopsis thaliana]
AT1G13830	2.89e-07	-1.01347	down	Carbohydrate-binding X8 domain superfamily protein [Arabidopsis thaliana]
AT1G67710	0.00132925	-1.01353	down	response regulator 11 [Arabidopsis thaliana]
Arabidopsis_thaliana_newGene_925	1.22e-05	-1.01391	down	uncharacterized protein LOC110724335 [Chenopodium quinoa]
AT4G14365	2.72e-82	-1.01415	down	hypothetical protein AT4G14365 [Arabidopsis thaliana]
AT4G19810	9.57e-05	-1.01504	down	Glycosyl hydrolase family protein with chitinase insertion domain-containing protein [Arabidopsis thaliana]
AT1G78230	3.62e-29	-1.01507	down	Outer arm dynein light chain 1 protein [Arabidopsis thaliana]
AT1G49000	2e-05	-1.01594	down	hypothetical protein AXX17_AT1G43110 [Arabidopsis thaliana]
AT2G19090	0.00641158	-1.01621	down	DUF630 family protein (DUF630 and DUF632) [Arabidopsis thaliana]
AT2G04515	0.0130159	-1.01623	down	hypothetical protein [Arabidopsis thaliana]
AT5G43170	8.18e-06	-1.01638	down	zinc-finger protein 3 [Arabidopsis thaliana]
AT2G25690	4.5e-08	-1.01672	down	DUF581 family protein, putative (DUF581) [Arabidopsis thaliana]
AT5G58650	8.44e-21	-1.01675	down	plant peptide containing sulfated tyrosine 1 [Arabidopsis thaliana]
AT3G15650	0.00021318	-1.01715	down	alpha/beta-Hydrolases superfamily protein [Arabidopsis thaliana]
AT5G62500	0.00946413	-1.0173	down	EB1B [Arabidopsis thaliana]
AT1G21140	5.97e-05	-1.018	down	Vacuolar iron transporter (VIT) family protein [Arabidopsis thaliana]
AT2G39350	0.00351269	-1.01877	down	ABC-2 type transporter family protein [Arabidopsis thaliana]
AT1G74330	7.49e-16	-1.01923	down	Protein kinase superfamily protein [Arabidopsis thaliana]
AT3G51710	0.00103954	-1.02007	down	D-mannose binding lectin protein with Apple-like carbohydrate-binding domain-containing protein [Arabidopsis thaliana]
AT1G72800	3.6e-13	-1.0206	down	RNA-binding (RRM/RBD/RNP motifs) family protein [Arabidopsis thaliana]
AT3G52360	3.58e-13	-1.02113	down	transmembrane protein [Arabidopsis thaliana]
AT2G18260	0.00071514	-1.02378	down	syntaxin of plants 112 [Arabidopsis thaliana]
AT1G06180	3.63e-13	-1.0239	down	myb domain protein 13 [Arabidopsis thaliana]
AT3G46690	0.00562114	-1.02391	down	UDP-Glycosyltransferase superfamily protein [Arabidopsis thaliana]
AT1G62422	1.07e-21	-1.02397	down	hypothetical protein AT1G62422 [Arabidopsis thaliana]
AT5G64700	0.00793555	-1.02509	down	nodulin MtN21 /EamA-like transporter family protein [Arabidopsis thaliana]
AT1G56060	0.00746404	-1.02581	down	cysteine-rich/transmembrane domain protein B [Arabidopsis thaliana]
AT1G48320	2.72e-17	-1.026	down	Thioesterase superfamily protein [Arabidopsis thaliana]
AT5G46700	0.00541998	-1.02837	down	Tetraspanin family protein [Arabidopsis thaliana]
Arabidopsis_thaliana_newGene_378	8.64e-121	-1.02894	down	expressed protein [Arabidopsis lyrata subsp. lyrata]
AT4G33920	1.46e-86	-1.02939	down	Protein phosphatase 2C family protein [Arabidopsis thaliana]
AT1G77400	6.28e-06	-1.02942	down	extensin-like protein [Arabidopsis thaliana]
AT3G26440	4.14e-22	-1.03077	down	transmembrane protein, putative (DUF707) [Arabidopsis thaliana]
AT4G35900	1.86e-10	-1.03093	down	Basic-leucine zipper (bZIP) transcription factor family protein [Arabidopsis thaliana]
AT5G13370	2.88e-22	-1.03114	down	Auxin-responsive GH3 family protein [Arabidopsis thaliana]
AT4G21870	7.49e-06	-1.03251	down	HSP20-like chaperones superfamily protein [Arabidopsis thaliana]
AT5G67600	2.26e-18	-1.03263	down	hypothetical protein EUTSA_v10005399mg, partial [Eutrema salsugineum]
AT2G16430	5.96e-64	-1.03271	down	purple acid phosphatase 10 [Arabidopsis thaliana]
ATMG01200	0.000436008	-1.03313	down	hypothetical protein ArthMp044 [Arabidopsis thaliana]
AT3G02470	0.00423796	-1.03383	down	S-adenosylmethionine decarboxylase [Arabidopsis thaliana]
AT1G18740	1.6e-58	-1.03386	down	hypothetical protein AXX17_AT1G19670 [Arabidopsis thaliana]
AT3G52490	0.000225089	-1.03426	down	Double Clp-N motif-containing P-loop nucleoside triphosphate hydrolases superfamily protein [Arabidopsis thaliana]
Arabidopsis_thaliana_newGene_1143	3.47e-09	-1.03513	down	hypothetical protein AT2G27313 [Arabidopsis thaliana]
AT5G61010	5.41e-129	-1.03558	down	exocyst subunit exo70 family protein E2 [Arabidopsis thaliana]
AT4G35600	1.13e-43	-1.03563	down	Protein kinase superfamily protein [Arabidopsis thaliana]
AT4G29080	5.03e-11	-1.03585	down	phytochrome-associated protein 2 [Arabidopsis thaliana]
AT5G13100	3.82e-17	-1.03674	down	Gap junction beta-4 protein [Arabidopsis thaliana]
AT5G54170	1.96e-61	-1.0368	down	Polyketide cyclase/dehydrase and lipid transport superfamily protein [Arabidopsis thaliana]
AT5G47070	5.48e-36	-1.03711	down	Protein kinase superfamily protein [Arabidopsis thaliana]
AT4G40010	0.00240672	-1.03741	down	SRK2F [Arabidopsis thaliana]
AT3G57460	2.43e-08	-1.03762	down	putative protein [Arabidopsis thaliana]
AT1G33790	0.00977935	-1.0377	down	jacalin lectin family protein [Arabidopsis thaliana]
AT4G24060	2.72e-22	-1.03833	down	unknown [Arabidopsis thaliana]
AT3G48300	0.00546213	-1.03858	down	cytochrome P450, family 71, subfamily A, polypeptide 23 [Arabidopsis thaliana]
AT1G20823	2.14e-20	-1.0395	down	hypothetical protein AXX17_AT1G21870 [Arabidopsis thaliana]
AT5G10380	2.19e-224	-1.0398	down	RING/U-box superfamily protein [Arabidopsis thaliana]
AT1G29640	0.00909674	-1.0399	down	senescence regulator (Protein of unknown function, DUF584) [Arabidopsis thaliana]
AT4G27940	3.22e-12	-1.04058	down	manganese tracking factor for mitochondrial SOD2 [Arabidopsis thaliana]
AT3G04630	0.00121087	-1.04066	down	WVD2-like 1 [Arabidopsis thaliana]
AT1G33700	0.00500714	-1.0412	down	Beta-glucosidase, GBA2 type family protein [Arabidopsis thaliana]
AT1G06830	6.11e-05	-1.04148	down	Glutaredoxin family protein [Arabidopsis thaliana]
AT1G63750	9.81e-35	-1.04153	down	Disease resistance protein (TIR-NBS-LRR class) family [Arabidopsis thaliana]
AT3G12830	1.82e-21	-1.0422	down	SAUR-like auxin-responsive protein family [Arabidopsis thaliana]
AT1G15160	0.000162235	-1.04237	down	MATE efflux family protein [Arabidopsis thaliana]
AT5G24210	1.54e-183	-1.0432	down	alpha/beta-Hydrolases superfamily protein [Arabidopsis thaliana]
AT3G55950	1.45e-20	-1.0434	down	CRINKLY4 related 3 [Arabidopsis thaliana]
AT1G16090	8.28e-14	-1.04393	down	wall associated kinase-like 7 [Arabidopsis thaliana]
AT5G58620	3.4e-32	-1.04394	down	zinc finger (CCCH-type) family protein [Arabidopsis thaliana]
AT1G52315	0.00211197	-1.04396	down	Regulator of Vps4 activity in the MVB pathway protein [Arabidopsis thaliana]
AT5G61160	3.32e-131	-1.04525	down	AACT1 [Arabidopsis thaliana]
AT2G07698	3.68e-13	-1.04529	down	ATPase, F1 complex, alpha subunit protein [Arabidopsis thaliana]
AT1G19510	1.37e-05	-1.0461	down	RAD-like 5 [Arabidopsis thaliana]
AT4G12390	1.08e-07	-1.04631	down	PME1 [Arabidopsis thaliana]
AT4G31870	2.09e-13	-1.04646	down	glutathione peroxidase 7 [Arabidopsis thaliana]
AT5G45150	0.00166533	-1.04685	down	RNAse THREE-like protein 3 [Arabidopsis thaliana]
AT2G22240	6.21e-41	-1.04688	down	myo-inositol-1-phosphate synthase 2 [Arabidopsis thaliana]
AT1G01580	6.45e-06	-1.0469	down	ferric reduction oxidase 2 [Arabidopsis thaliana]
AT5G41320	0.00373255	-1.04693	down	stress response NST1-like protein [Arabidopsis thaliana]
AT4G10040	2.44e-21	-1.04716	down	cytochrome c-2 [Arabidopsis thaliana]
AT3G09270	6.32e-05	-1.04738	down	glutathione S-transferase TAU 8 [Arabidopsis thaliana]
AT4G27410	8.72e-79	-1.04809	down	NAC (No Apical Meristem) domain transcriptional regulator superfamily protein [Arabidopsis thaliana]
AT5G62770	1.21e-16	-1.04829	down	membrane-associated kinase regulator, putative (DUF1645) [Arabidopsis thaliana]
AT5G59080	1.95e-63	-1.04841	down	hypothetical protein AT5G59080 [Arabidopsis thaliana]
AT5G50150	1.84e-20	-1.04891	down	NEP-interacting protein, putative (DUF239) [Arabidopsis thaliana]
AT1G14130	3.92e-22	-1.04968	down	2-oxoglutarate (2OG) and Fe(II)-dependent oxygenase superfamily protein [Arabidopsis thaliana]
AT4G20370	0.00978325	-1.04987	down	PEBP (phosphatidylethanolamine-binding protein) family protein [Arabidopsis thaliana]
AT2G04160	1.36e-38	-1.05119	down	Subtilisin-like serine endopeptidase family protein [Arabidopsis thaliana]
ATMG00670	0.00012896	-1.05365	down	hypothetical protein ArthMp060 [Arabidopsis thaliana]
AT1G27660	1.6e-07	-1.05389	down	basic helix-loop-helix (bHLH) DNA-binding superfamily protein [Arabidopsis thaliana]
AT1G64060	5.76e-31	-1.05399	down	respiratory burst oxidase protein F [Arabidopsis thaliana]
AT3G14020	8.58e-38	-1.05405	down	NF-YA6 [Arabidopsis thaliana]
AT4G23160	3.79e-18	-1.05438	down	putative protein [Arabidopsis thaliana]
AT1G14480	0.000147803	-1.05456	down	Ankyrin repeat family protein [Arabidopsis thaliana]
AT2G33350	0.000488091	-1.05461	down	CCT motif family protein [Arabidopsis thaliana]
AT5G64240	1.01e-54	-1.05563	down	metacaspase 3 [Arabidopsis thaliana]
AT4G22758	7.77e-05	-1.05607	down	PPR containing protein [Arabidopsis thaliana]
AT5G23810	6.54e-12	-1.05648	down	amino acid permease 7 [Arabidopsis thaliana]
AT3G14870	0.0187787	-1.05677	down	hypothetical protein (DUF641) [Arabidopsis thaliana]
AT3G25510	2.64e-10	-1.05688	down	hypothetical protein AXX17_AT3G27460 [Arabidopsis thaliana]
AT3G49530	4.4e-44	-1.05718	down	NAC domain containing protein 62 [Arabidopsis thaliana]
AT5G50720	2.95e-06	-1.05725	down	HVA22 homologue E [Arabidopsis thaliana]
AT1G66140	1.36e-17	-1.0584	down	zinc finger protein 4 [Arabidopsis thaliana]
AT1G04490	0.0141181	-1.05875	down	hypothetical protein (DUF3527) [Arabidopsis thaliana]
AT1G63720	4.03e-25	-1.05896	down	hydroxyproline-rich glycoprotein family protein [Arabidopsis thaliana]
AT3G03030	3.58e-05	-1.05968	down	F-box/RNI-like superfamily protein [Arabidopsis thaliana]
AT3G22530	1.4e-22	-1.05972	down	heat shock protein [Arabidopsis thaliana]
AT1G07010	7.81e-84	-1.06056	down	Calcineurin-like metallo-phosphoesterase superfamily protein [Arabidopsis thaliana]
AT4G25150	0.00659313	-1.06177	down	HAD superfamily, subfamily IIIB acid phosphatase [Arabidopsis thaliana]
AT3G11000	0.00438894	-1.06183	down	DCD (Development and Cell Death) domain protein [Arabidopsis thaliana]
AT5G25440	1.07e-47	-1.06291	down	Protein kinase superfamily protein [Arabidopsis thaliana]
AT3G30720	1.98e-13	-1.06305	down	qua-quine starch [Arabidopsis thaliana]
AT5G03720	6.19e-06	-1.06381	down	heat shock transcription factor A3 [Arabidopsis thaliana]
AT1G32950	0.000247854	-1.06463	down	Subtilase family protein [Arabidopsis thaliana]
AT1G71110	4.9e-11	-1.06901	down	transmembrane protein [Arabidopsis thaliana]
AT5G35660	0.0133257	-1.06921	down	Glycine-rich protein family [Arabidopsis thaliana]
AT5G09790	3.33e-07	-1.07025	down	TRITHORAX-RELATED PROTEIN 5 [Arabidopsis thaliana]
AT1G75000	2.66e-13	-1.07064	down	GNS1/SUR4 membrane protein family [Arabidopsis thaliana]
AT2G25680	5.83e-09	-1.07078	down	molybdate transporter 1 [Arabidopsis thaliana]
AT3G13065	8.76e-33	-1.07168	down	STRUBBELIG-receptor family 4 [Arabidopsis thaliana]
AT1G22340	1.26e-06	-1.07179	down	UDP-glucosyl transferase 85A7 [Arabidopsis thaliana]
AT1G07150	5.99e-05	-1.07259	down	mitogen-activated protein kinase kinase kinase 13 [Arabidopsis thaliana]
AT4G33050	8.9e-154	-1.07422	down	calmodulin-binding family protein [Arabidopsis thaliana]
AT4G30470	1.56e-14	-1.07567	down	NAD(P)-binding Rossmann-fold superfamily protein [Arabidopsis thaliana]
AT4G19700	1.95e-62	-1.07755	down	SBP (S-ribonuclease binding protein) family protein [Arabidopsis thaliana]
AT1G26930	6.36e-12	-1.07779	down	Galactose oxidase/kelch repeat superfamily protein [Arabidopsis thaliana]
AT1G16730	2.11e-26	-1.07862	down	hypothetical protein AT1G16730 [Arabidopsis thaliana]
AT5G59450	4.51e-61	-1.07906	down	GRAS family transcription factor [Arabidopsis thaliana]
AT2G47180	3.05e-35	-1.08001	down	galactinol synthase 1 [Arabidopsis thaliana]
AT2G45800	0.00532898	-1.08038	down	GATA type zinc finger transcription factor family protein [Arabidopsis thaliana]
AT5G15330	2e-15	-1.08057	down	SPX domain-containing protein 4 [Arabidopsis thaliana]
AT3G52800	1.39e-107	-1.08165	down	A20/AN1-like zinc finger family protein [Arabidopsis thaliana]
AT1G77500	8.2e-35	-1.08245	down	DUF630 family protein, putative (DUF630 and DUF632) [Arabidopsis thaliana]
AT2G34070	3.14e-18	-1.08325	down	TRICHOME BIREFRINGENCE-LIKE 37 [Arabidopsis thaliana]
AT1G66920	9.19e-54	-1.08379	down	Protein kinase superfamily protein [Arabidopsis thaliana]
AT1G54510	3.85e-16	-1.08406	down	NIMA-related serine/threonine kinase 1 [Arabidopsis thaliana]
AT5G02460	0.000730233	-1.08418	down	Dof-type zinc finger DNA-binding family protein [Arabidopsis thaliana]
AT5G27690	1.14e-18	-1.08478	down	Heavy metal transport/detoxification superfamily protein [Arabidopsis thaliana]
AT1G02220	2.41e-08	-1.08499	down	NAC domain containing protein 3 [Arabidopsis thaliana]
AT3G51720	0.000149894	-1.08533	down	hypothetical protein AXX17_AT3G46080 [Arabidopsis thaliana]
AT5G63710	6.95e-36	-1.0858	down	Leucine-rich repeat protein kinase family protein [Arabidopsis thaliana]
ATMG00660	2.85e-06	-1.08618	down	hypothetical protein ArthMp059 [Arabidopsis thaliana]
AT4G34530	1.11e-05	-1.08652	down	cryptochrome-interacting basic-helix-loop-helix 1 [Arabidopsis thaliana]
AT4G23490	0.000135745	-1.08694	down	fringe-like protein (DUF604) [Arabidopsis thaliana]
AT1G70782	0.000361634	-1.08714	down	expressed protein [Arabidopsis lyrata subsp. lyrata]
AT5G61430	0.00062798	-1.0872	down	NAC domain containing protein 100 [Arabidopsis thaliana]
AT5G27660	0.000763948	-1.08795	down	RecName: Full=Putative protease Do-like 14
AT2G07719	0.00730378	-1.0881	down	hypothetical protein ArthMp054 [Arabidopsis thaliana]
AT2G27140	0.00855596	-1.08812	down	hypothetical protein AXX17_AT2G23070 [Arabidopsis thaliana]
AT5G47960	3.41e-06	-1.09065	down	RAB GTPase homolog A4C [Arabidopsis thaliana]
AT1G27100	2.7e-125	-1.09192	down	Actin cross-linking protein [Arabidopsis thaliana]
AT4G39830	2.29e-12	-1.09228	down	Cupredoxin superfamily protein [Arabidopsis thaliana]
AT1G07400	0.00405425	-1.09309	down	HSP20-like chaperones superfamily protein [Arabidopsis thaliana]
AT4G32980	6.86e-51	-1.09392	down	homeobox protein ATH1 [Arabidopsis thaliana]
AT3G62690	2.87e-12	-1.09536	down	AtL5 [Arabidopsis thaliana]
AT5G64260	1.52e-139	-1.09655	down	EXORDIUM like 2 [Arabidopsis thaliana]
AT3G12090	2.1e-09	-1.09665	down	tetraspanin6 [Arabidopsis thaliana]
AT1G79270	1.88e-104	-1.09686	down	evolutionarily conserved C-terminal region 8 [Arabidopsis thaliana]
AT2G41880	9.89e-38	-1.09693	down	guanylate kinase 1 [Arabidopsis thaliana]
AT1G07180	2.04e-67	-1.09769	down	alternative NAD(P)H dehydrogenase 1 [Arabidopsis thaliana]
AT1G66230	1.66e-10	-1.09884	down	myb domain protein 20 [Arabidopsis thaliana]
AT5G17210	0.0035513	-1.09886	down	transmembrane protein, putative (DUF1218) [Arabidopsis thaliana]
AT1G67880	8.03e-19	-1.10029	down	beta-1,4-N-acetylglucosaminyltransferase family protein [Arabidopsis thaliana]
AT3G55370	0.00202184	-1.10069	down	OBF-binding protein 3 [Arabidopsis thaliana]
AT2G15020	4.69e-98	-1.10122	down	hypothetical protein AT2G15020 [Arabidopsis thaliana]
AT3G57040	2.86e-21	-1.10125	down	response regulator 9 [Arabidopsis thaliana]
AT1G71330	3.77e-05	-1.10144	down	non-intrinsic ABC protein 5 [Arabidopsis thaliana]
AT4G37890	0.00283266	-1.10319	down	Zinc finger (C3HC4-type RING finger) family protein [Arabidopsis thaliana]
AT3G02150	2.81e-40	-1.10393	down	plastid transcription factor 1 [Arabidopsis thaliana]
AT2G22850	2.62e-05	-1.10456	down	basic leucine-zipper 6 [Arabidopsis thaliana]
AT1G02950	0.00118374	-1.10493	down	glutathione S-transferase F4 [Arabidopsis thaliana]
AT5G07030	0.00240672	-1.10532	down	Eukaryotic aspartyl protease family protein [Arabidopsis thaliana]
AT5G65300	0.000245978	-1.10554	down	unknown [Arabidopsis thaliana]
AT3G42670	4.06e-16	-1.10803	down	chromatin remodeling 38 [Arabidopsis thaliana]
AT4G05020	2.5e-40	-1.10805	down	NAD(P)H dehydrogenase B2 [Arabidopsis thaliana]
AT5G18310	2.3e-90	-1.10831	down	ubiquitin hydrolase [Arabidopsis thaliana]
AT4G39110	6.74e-05	-1.11123	down	Malectin/receptor-like protein kinase family protein [Arabidopsis thaliana]
ATMG00290	0.0042429	-1.11185	down	ribosomal protein S4 [Arabidopsis thaliana]
AT1G75170	8.92e-34	-1.11189	down	Sec14p-like phosphatidylinositol transfer family protein [Arabidopsis thaliana]
AT4G11521	3.63e-14	-1.11192	down	putative protein [Arabidopsis thaliana]
AT1G72060	8.79e-10	-1.11219	down	At1g72060 [Arabidopsis thaliana]
AT1G66760	4.32e-05	-1.11265	down	MATE efflux family protein [Arabidopsis thaliana]
AT3G05490	1.17e-14	-1.11409	down	ralf-like 22 [Arabidopsis thaliana]
AT3G12730	3.25e-14	-1.11516	down	Homeodomain-like superfamily protein [Arabidopsis thaliana]
AT4G37750	0.00911543	-1.11549	down	CKC [Arabidopsis thaliana]
AT1G54010	4.86e-06	-1.11628	down	GDSL-like Lipase/Acylhydrolase superfamily protein [Arabidopsis thaliana]
AT3G15356	3.25e-133	-1.11798	down	Legume lectin family protein [Arabidopsis thaliana]
AT3G25570	0.02604	-1.11826	down	Adenosylmethionine decarboxylase family protein [Arabidopsis thaliana]
AT1G63580	0.00190628	-1.1183	down	Receptor-like protein kinase-related family protein [Arabidopsis thaliana]
AT2G15760	3.41e-05	-1.11853	down	calmodulin-binding protein (DUF1645) [Arabidopsis thaliana]
AT2G44500	6.9e-46	-1.11905	down	O-fucosyltransferase family protein [Arabidopsis thaliana]
AT1G33102	2.19e-11	-1.11959	down	hypothetical protein AT1G33102 [Arabidopsis thaliana]
AT3G16510	9.29e-31	-1.1201	down	Calcium-dependent lipid-binding (CaLB domain) family protein [Arabidopsis thaliana]
AT3G21780	7.43e-31	-1.12049	down	UDP-glucosyl transferase 71B6 [Arabidopsis thaliana]
AT3G22740	4.21e-60	-1.12076	down	homocysteine S-methyltransferase 3 [Arabidopsis thaliana]
AT1G30900	6.97e-41	-1.12149	down	VACUOLAR SORTING RECEPTOR 6 [Arabidopsis thaliana]
AT2G31865	1.2e-21	-1.12177	down	poly(ADP-ribose) glycohydrolase 2 [Arabidopsis thaliana]
AT4G37370	7.43e-33	-1.12288	down	cytochrome P450, family 81, subfamily D, polypeptide 8 [Arabidopsis thaliana]
AT2G48090	0.00414849	-1.12423	down	hypothetical protein AT2G48090 [Arabidopsis thaliana]
AT5G46780	1.46e-39	-1.12431	down	VQ motif-containing protein [Arabidopsis thaliana]
AT1G03620	0.000414351	-1.12443	down	ELMO/CED-12 family protein [Arabidopsis thaliana]
AT2G47370	1.38e-12	-1.12541	down	Calcium-dependent phosphotriesterase superfamily protein [Arabidopsis thaliana]
AT5G02600	8.41e-33	-1.1256	down	Heavy metal transport/detoxification superfamily protein [Arabidopsis thaliana]
AT4G00900	2.32e-31	-1.12596	down	ER-type Ca2+-ATPase 2 [Arabidopsis thaliana]
AT1G04580	0.0097295	-1.12605	down	aldehyde oxidase 4 [Arabidopsis thaliana]
AT2G38090	9.5e-05	-1.12611	down	Duplicated homeodomain-like superfamily protein [Arabidopsis thaliana]
AT5G35580	0.000162463	-1.12692	down	Protein kinase superfamily protein [Arabidopsis thaliana]
AT5G49280	1.19e-32	-1.12704	down	hydroxyproline-rich glycoprotein family protein [Arabidopsis thaliana]
AT4G01450	1.91e-32	-1.12763	down	nodulin MtN21 /EamA-like transporter family protein [Arabidopsis thaliana]
AT4G12470	1.73e-12	-1.12875	down	azelaic acid induced 1 [Arabidopsis thaliana]
AT3G63380	2.66e-109	-1.13064	down	ATPase E1-E2 type family protein / haloacid dehalogenase-like hydrolase family protein [Arabidopsis thaliana]
AT4G19050	0.00520371	-1.13263	down	NB-ARC domain-containing disease resistance protein [Arabidopsis thaliana]
AT3G19150	5.19e-18	-1.13266	down	KIP-related protein 6 [Arabidopsis thaliana]
AT3G60720	4.3e-05	-1.13332	down	plasmodesmata-located protein 8 [Arabidopsis thaliana]
AT5G48450	0.000392616	-1.13405	down	SKU5 similar 3 [Arabidopsis thaliana]
AT4G01430	1.02e-08	-1.13455	down	nodulin MtN21 /EamA-like transporter family protein [Arabidopsis thaliana]
AT3G24900	8.66e-17	-1.13517	down	leucine-rich repeat disease resistance protein-like [Arabidopsis thaliana]
AT1G69700	9.54e-06	-1.13577	down	HVA22 homologue C [Arabidopsis thaliana]
AT5G39090	1.02e-20	-1.136	down	HXXXD-type acyl-transferase family protein [Arabidopsis thaliana]
AT5G56530	1.05e-10	-1.13652	down	tRNA-splicing ligase (DUF239) [Arabidopsis thaliana]
AT4G23140	1.12e-137	-1.13769	down	cysteine-rich RLK (RECEPTOR-like protein kinase) 6 [Arabidopsis thaliana]
AT5G10695	4.26e-47	-1.1379	down	methionyl-tRNA synthetase [Arabidopsis thaliana]
AT1G70670	5.31e-08	-1.13836	down	Caleosin-related family protein [Arabidopsis thaliana]
Arabidopsis_thaliana_newGene_417	3.95e-06	-1.1393	down	putative protein, partial [Arabidopsis thaliana]
AT1G24520	0.0085442	-1.14033	down	homolog of Brassica campestris pollen protein 1 [Arabidopsis thaliana]
AT5G56370	2.81e-05	-1.14038	down	F-box/RNI-like/FBD-like domains-containing protein [Arabidopsis thaliana]
AT1G69310	1.36e-44	-1.14265	down	WRKY DNA-binding protein 57 [Arabidopsis thaliana]
AT3G12750	2.21e-09	-1.14275	down	zinc transporter 1 precursor [Arabidopsis thaliana]
AT4G28703	1.99e-06	-1.1431	down	RmlC-like cupins superfamily protein [Arabidopsis thaliana]
AT4G21310	0.00665431	-1.14341	down	transmembrane protein, putative (DUF1218) [Arabidopsis thaliana]
AT5G22390	1.01e-37	-1.14359	down	FANTASTIC four-like protein (DUF3049) [Arabidopsis thaliana]
AT2G47160	7.8e-30	-1.14363	down	HCO3- transporter family [Arabidopsis thaliana]
AT2G36790	4.61e-20	-1.14468	down	UDP-glucosyl transferase 73C6 [Arabidopsis thaliana]
AT5G12030	0.0142663	-1.14512	down	heat shock protein 17.6A [Arabidopsis thaliana]
AT3G20898	0.00186313	-1.14585	down	hypothetical protein AT3G20898 [Arabidopsis thaliana]
AT1G61215	2.3e-06	-1.1479	down	bromodomain 4 [Arabidopsis thaliana]
AT3G25180	6.29e-08	-1.14856	down	cytochrome P450, family 82, subfamily G, polypeptide 1 [Arabidopsis thaliana]
AT4G04570	2.16e-97	-1.14864	down	cysteine-rich RLK (RECEPTOR-like protein kinase) 40 [Arabidopsis thaliana]
AT3G61380	6.05e-12	-1.1489	down	Phosphatidylinositol N-acetyglucosaminlytransferase subunit P-like protein [Arabidopsis thaliana]
AT3G18280	2.33e-10	-1.14929	down	Bifunctional inhibitor/lipid-transfer protein/seed storage 2S albumin superfamily protein [Arabidopsis thaliana]
AT5G63850	1.63e-101	-1.1494	down	amino acid permease 4 [Arabidopsis thaliana]
AT2G34060	0.000839011	-1.14999	down	Peroxidase superfamily protein [Arabidopsis thaliana]
AT3G22930	0.0001367	-1.15014	down	calmodulin-like 11 [Arabidopsis thaliana]
AT2G16740	6.26e-36	-1.15089	down	ubiquitin-conjugating enzyme 29 [Arabidopsis thaliana]
AT1G44800	4.81e-27	-1.15161	down	nodulin MtN21 /EamA-like transporter family protein [Arabidopsis thaliana]
Arabidopsis_thaliana_newGene_348	3.08e-12	-1.15162	down	putative disease resistance protein [Arabidopsis thaliana]
AT4G30520	5.8e-11	-1.15243	down	Leucine-rich repeat protein kinase family protein [Arabidopsis thaliana]
AT3G49210	1.47e-37	-1.15253	down	O-acyltransferase (WSD1-like) family protein [Arabidopsis thaliana]
AT5G16570	1.09e-154	-1.15284	down	glutamine synthetase 1;4 [Arabidopsis thaliana]
AT4G22880	0.00153634	-1.15395	down	leucoanthocyanidin dioxygenase [Arabidopsis thaliana]
AT5G25475	9.91e-06	-1.15518	down	AP2/B3-like transcriptional factor family protein [Arabidopsis thaliana]
AT5G11090	1.42e-59	-1.15544	down	serine-rich protein-like protein [Arabidopsis thaliana]
AT2G41100	1.58e-241	-1.15572	down	Calcium-binding EF hand family protein [Arabidopsis thaliana]
AT1G05340	1.43e-09	-1.15623	down	cysteine-rich TM module stress tolerance protein [Arabidopsis thaliana]
AT1G76970	8.09e-61	-1.15624	down	hypothetical protein AXX17_AT1G71500 [Arabidopsis thaliana]
AT5G12340	0.00201157	-1.15657	down	DUF4228 domain protein [Arabidopsis thaliana]
AT5G25890	1.41e-08	-1.15747	down	indole-3-acetic acid inducible 28 [Arabidopsis thaliana]
AT5G10180	8.58e-105	-1.1575	down	slufate transporter 2;1 [Arabidopsis thaliana]
AT2G28200	1.13e-16	-1.15777	down	C2H2-type zinc finger family protein [Arabidopsis thaliana]
Arabidopsis_thaliana_newGene_717	2.78e-08	-1.15848	down	hypothetical protein AXX17_AT1G30080 [Arabidopsis thaliana]
AT4G26150	5.03e-15	-1.1591	down	cytokinin-responsive gata factor 1 [Arabidopsis thaliana]
AT5G61880	8.2e-06	-1.15985	down	Protein Transporter, Pam16 [Arabidopsis thaliana]
AT3G14770	1.23e-05	-1.16005	down	Nodulin MtN3 family protein [Arabidopsis thaliana]
AT3G18950	1.42e-27	-1.16032	down	Transducin/WD40 repeat-like superfamily protein [Arabidopsis thaliana]
AT3G45160	7.74e-20	-1.16037	down	Putative membrane lipoprotein [Arabidopsis thaliana]
AT5G05960	0.000634115	-1.16039	down	Bifunctional inhibitor/lipid-transfer protein/seed storage 2S albumin superfamily protein [Arabidopsis thaliana]
AT1G26770	0.000631279	-1.16154	down	expansin A10 [Arabidopsis thaliana]
AT3G04700	0.000136236	-1.16241	down	carboxylate clamp-TPR protein (DUF1685) [Arabidopsis thaliana]
AT2G01300	4.46e-06	-1.16409	down	mediator of RNA polymerase II transcription subunit [Arabidopsis thaliana]
AT5G55010	8.09e-06	-1.16484	down	hypothetical protein AT5G55010 [Arabidopsis thaliana]
AT3G20860	0.000487314	-1.1651	down	NEK5 [Arabidopsis thaliana]
AT4G36640	4.15e-26	-1.16597	down	Sec14p-like phosphatidylinositol transfer family protein [Arabidopsis thaliana]
AT1G20930	0.00193644	-1.16715	down	cyclin-dependent kinase B2;2 [Arabidopsis thaliana]
AT5G02020	1.4e-55	-1.16834	down	E3 ubiquitin-protein ligase RLIM-like protein [Arabidopsis thaliana]
AT5G26731	0.00155982	-1.16844	down	hypothetical protein AT5G26731 [Arabidopsis thaliana]
AT3G63300	2.97e-05	-1.16956	down	FORKED 1 [Arabidopsis thaliana]
AT1G68390	0.00409117	-1.17083	down	Core-2/I-branching beta-1,6-N-acetylglucosaminyltransferase family protein [Arabidopsis thaliana]
AT5G06300	1.47e-33	-1.17158	down	Putative lysine decarboxylase family protein [Arabidopsis thaliana]
AT1G10690	1.36e-17	-1.17165	down	cyclin-dependent kinase inhibitor [Arabidopsis thaliana]
AT4G29230	0.000344029	-1.17175	down	NAC domain containing protein 75 [Arabidopsis thaliana]
AT4G25490	1.43e-13	-1.17349	down	C-repeat/DRE binding factor 1 [Arabidopsis thaliana]
AT2G37040	2.08e-40	-1.17364	down	PHE ammonia lyase 1 [Arabidopsis thaliana]
AT2G24600	5.39e-76	-1.17365	down	Ankyrin repeat family protein [Arabidopsis thaliana]
AT5G19875	1.48e-13	-1.17368	down	transmembrane protein [Arabidopsis thaliana]
AT1G77960	2.02e-20	-1.17424	down	repressor ROX1-like protein [Arabidopsis thaliana]
AT2G21320	5.94e-27	-1.17427	down	B-box zinc finger family protein [Arabidopsis thaliana]
AT1G24145	3.37e-62	-1.17762	down	transmembrane protein [Arabidopsis thaliana]
AT3G54390	3.75e-08	-1.17775	down	sequence-specific DNA binding transcription factor [Arabidopsis thaliana]
AT4G18195	0.000245439	-1.17834	down	purine permease 8 [Arabidopsis thaliana]
AT3G16720	1.35e-96	-1.179	down	TOXICOS EN LEVADURA 2 [Arabidopsis thaliana]
AT5G60680	5.28e-119	-1.18042	down	transcription initiation factor TFIID subunit (Protein of unknown function, DUF584) [Arabidopsis thaliana]
AT2G32540	2.18e-42	-1.18062	down	cellulose synthase-like B4 [Arabidopsis thaliana]
AT3G53100	4.67e-16	-1.18095	down	GDSL-like Lipase/Acylhydrolase superfamily protein [Arabidopsis thaliana]
AT3G10120	2.12e-19	-1.18231	down	hypothetical protein AT3G10120 [Arabidopsis thaliana]
AT1G66580	2.23e-103	-1.18255	down	senescence associated gene 24 [Arabidopsis thaliana]
AT5G14180	4.75e-05	-1.18293	down	Myzus persicae-induced lipase 1 [Arabidopsis thaliana]
AT5G01720	1.35e-84	-1.18477	down	RNI-like superfamily protein [Arabidopsis thaliana]
AT1G72770	5.02e-85	-1.18587	down	HYPERSENSITIVE TO ABA1 [Arabidopsis thaliana]
AT3G18710	2.58e-08	-1.18623	down	plant U-box 29 [Arabidopsis thaliana]
AT1G74360	1.26e-51	-1.18626	down	Leucine-rich repeat protein kinase family protein [Arabidopsis thaliana]
AT2G28570	0.000973495	-1.18746	down	hypothetical protein AXX17_AT2G24640 [Arabidopsis thaliana]
AT1G69570	7.24e-21	-1.18872	down	Dof-type zinc finger DNA-binding family protein [Arabidopsis thaliana]
AT1G73830	3.1e-13	-1.1891	down	BR enhanced expression 3 [Arabidopsis thaliana]
AT5G05440	5.94e-18	-1.18934	down	Polyketide cyclase/dehydrase and lipid transport superfamily protein [Arabidopsis thaliana]
AT3G21870	0.000191946	-1.19027	down	cyclin p2;1 [Arabidopsis thaliana]
AT4G26850	0	-1.1909	down	GDP-L-galactose phosphorylase 1 [Arabidopsis thaliana]
AT5G17450	2.78e-28	-1.19116	down	Heavy metal transport/detoxification superfamily protein [Arabidopsis thaliana]
AT3G20340	0.00246381	-1.19347	down	protein expression protein [Arabidopsis thaliana]
AT2G30360	1.38e-16	-1.19365	down	SOS3-interacting protein 4 [Arabidopsis thaliana]
AT2G33580	1.32e-60	-1.19366	down	Protein kinase superfamily protein [Arabidopsis thaliana]
AT4G37540	0.000139658	-1.19473	down	LOB domain-containing protein 39 [Arabidopsis thaliana]
AT3G05320	9.8e-15	-1.19546	down	O-fucosyltransferase family protein [Arabidopsis thaliana]
AT4G16680	2.13e-33	-1.19629	down	P-loop containing nucleoside triphosphate hydrolases superfamily protein [Arabidopsis thaliana]
AT5G01600	0	-1.19742	down	ferretin 1 [Arabidopsis thaliana]
AT5G58350	1.76e-138	-1.19855	down	with no lysine (K) kinase 4 [Arabidopsis thaliana]
AT5G10520	3.68e-27	-1.1991	down	putative Pto kinase interactor [Arabidopsis thaliana]
AT1G33720	3.35e-36	-1.19948	down	cytochrome P450, family 76, subfamily C, polypeptide 6 [Arabidopsis thaliana]
AT1G37150	5.8e-05	-1.20021	down	holocarboxylase synthetase 2 [Arabidopsis thaliana]
AT5G10750	5.99e-54	-1.20099	down	enhanced disease resistance-like protein (DUF1336) [Arabidopsis thaliana]
AT5G13820	1.68e-17	-1.20134	down	telomeric DNA binding protein 1 [Arabidopsis thaliana]
AT3G05930	9.13e-07	-1.20214	down	germin-like protein 8 [Arabidopsis thaliana]
AT3G23170	1.4e-65	-1.20225	down	hypothetical protein AT3G23170 [Arabidopsis thaliana]
AT5G56810	1.6e-05	-1.20245	down	F-box/RNI-like/FBD-like domains-containing protein [Arabidopsis thaliana]
AT2G15390	4.81e-116	-1.20318	down	fucosyltransferase 4 [Arabidopsis thaliana]
AT1G61260	5.5e-34	-1.20323	down	cotton fiber (DUF761) [Arabidopsis thaliana]
AT1G51340	1.64e-40	-1.2043	down	MATE efflux family protein [Arabidopsis thaliana]
AT4G26950	6.62e-08	-1.2055	down	senescence regulator (Protein of unknown function, DUF584) [Arabidopsis thaliana]
AT1G12150	1.23e-06	-1.2058	down	weak chloroplast movement under blue light protein (DUF827) [Arabidopsis thaliana]
AT3G15354	8.02e-64	-1.2062	down	SPA1-related 3 [Arabidopsis thaliana]
AT1G12880	3.3e-26	-1.20671	down	nudix hydrolase homolog 12 [Arabidopsis thaliana]
AT5G43910	1.84e-22	-1.20849	down	pfkB-like carbohydrate kinase family protein [Arabidopsis thaliana]
AT1G58290	1.73e-187	-1.20961	down	Glutamyl-tRNA reductase family protein [Arabidopsis thaliana]
AT1G61660	1.89e-52	-1.20962	down	basic helix-loop-helix (bHLH) DNA-binding superfamily protein [Arabidopsis thaliana]
AT4G25390	1.81e-47	-1.21023	down	Protein kinase superfamily protein [Arabidopsis thaliana]
AT1G80450	5.6e-10	-1.21074	down	VQ motif-containing protein [Arabidopsis thaliana]
AT1G30110	2.25e-05	-1.21118	down	nudix hydrolase homolog 25 [Arabidopsis thaliana]
AT1G18200	7.93e-14	-1.21123	down	Rab GTPase-like A1I protein [Arabidopsis thaliana]
AT3G27660	0.00410946	-1.21151	down	oleosin 4 [Arabidopsis thaliana]
AT3G11570	1.97e-06	-1.21275	down	TRICHOME BIREFRINGENCE-LIKE 8 [Arabidopsis thaliana]
AT5G53486	5.71e-06	-1.21282	down	transmembrane protein [Arabidopsis thaliana]
AT3G15530	6.02e-09	-1.21292	down	S-adenosyl-L-methionine-dependent methyltransferases superfamily protein [Arabidopsis thaliana]
AT5G05190	1.02e-32	-1.21405	down	hypothetical protein (DUF3133) [Arabidopsis thaliana]
AT1G80760	2.35e-27	-1.21486	down	NOD26-like intrinsic protein 6;1 [Arabidopsis thaliana]
AT3G23550	2.56e-85	-1.2168	down	MATE efflux family protein [Arabidopsis thaliana]
AT1G20350	1.18e-13	-1.21738	down	translocase inner membrane subunit 17-1 [Arabidopsis thaliana]
AT5G11210	0.000131993	-1.21752	down	putative protein [Arabidopsis thaliana]
AT5G64940	2.46e-206	-1.2183	down	ABC2 homolog 13 [Arabidopsis thaliana]
AT2G18230	3.31e-63	-1.21919	down	pyrophosphorylase 2 [Arabidopsis thaliana]
AT1G19840	0.00168493	-1.22085	down	hypothetical protein AXX17_AT1G20810 [Arabidopsis thaliana]
AT2G27180	1.1e-05	-1.22097	down	hypothetical protein AT2G27180 [Arabidopsis thaliana]
AT2G47490	9.6e-44	-1.22134	down	NAD+ transporter 1 [Arabidopsis thaliana]
AT5G59340	0.00200972	-1.22402	down	WUSCHEL related homeobox 2 [Arabidopsis thaliana]
AT2G02230	1.04e-30	-1.22465	down	phloem protein 2-B1 [Arabidopsis thaliana]
AT5G08070	4.95e-07	-1.22594	down	TCP domain protein 17 [Arabidopsis thaliana]
AT2G40010	0.00171173	-1.22654	down	Ribosomal protein L10 family protein [Arabidopsis thaliana]
AT3G60580	1.15e-05	-1.22686	down	C2H2-like zinc finger protein [Arabidopsis thaliana]
AT4G34200	1.75e-171	-1.22927	down	D-3-phosphoglycerate dehydrogenase [Arabidopsis thaliana]
AT5G39050	1.44e-110	-1.23129	down	HXXXD-type acyl-transferase family protein [Arabidopsis thaliana]
AT4G19200	0	-1.23501	down	expressed protein [Arabidopsis lyrata subsp. lyrata]
AT1G71100	8.89e-43	-1.23588	down	Ribose 5-phosphate isomerase, type A protein [Arabidopsis thaliana]
AT4G34600	2.74e-09	-1.23667	down	transmembrane protein [Arabidopsis thaliana]
AT5G06850	2.67e-26	-1.23734	down	C2 calcium/lipid-binding plant phosphoribosyltransferase family protein [Arabidopsis thaliana]
AT1G79680	1.89e-32	-1.23826	down	WALL ASSOCIATED KINASE (WAK)-LIKE 10 [Arabidopsis thaliana]
AT1G57630	9.14e-12	-1.23829	down	Toll-Interleukin-Resistance (TIR) domain family protein [Arabidopsis thaliana]
AT2G23320	2.79e-77	-1.23845	down	WRKY DNA-binding protein 15 [Arabidopsis thaliana]
AT1G76780	1.54e-05	-1.23928	down	HSP20-like chaperones superfamily protein [Arabidopsis thaliana]
AT3G51970	8.43e-06	-1.23929	down	acyl-CoA sterol acyl transferase 1 [Arabidopsis thaliana]
AT1G04310	4.94e-11	-1.23943	down	ethylene response sensor 2 [Arabidopsis thaliana]
AT2G34710	2.04e-30	-1.24076	down	Homeobox-leucine zipper family protein / lipid-binding START domain-containing protein [Arabidopsis thaliana]
AT1G02710	0.0005501	-1.24092	down	hypothetical protein AXX17_AT1G01870 [Arabidopsis thaliana]
AT3G16770	0	-1.24152	down	ethylene-responsive element binding protein [Arabidopsis thaliana]
AT3G54400	3.71e-05	-1.24154	down	Eukaryotic aspartyl protease family protein [Arabidopsis thaliana]
AT3G63060	5.84e-06	-1.24163	down	EDL3 [Arabidopsis thaliana]
AT3G50800	0.00136471	-1.24196	down	hypothetical protein AT3G50800 [Arabidopsis thaliana]
AT1G52342	4.92e-30	-1.24233	down	unknown, partial [Arabidopsis thaliana]
AT3G24170	2.2e-158	-1.2426	down	glutathione-disulfide reductase [Arabidopsis thaliana]
AT4G18050	2.6e-16	-1.24285	down	P-glycoprotein 9 [Arabidopsis thaliana]
AT1G77660	8.69e-55	-1.24386	down	Histone H3 K4-specific methyltransferase SET7/9 family protein [Arabidopsis thaliana]
AT3G51895	5.28e-102	-1.24533	down	sulfate transporter 3;1 [Arabidopsis thaliana]
AT1G65845	2.83e-48	-1.24551	down	transmembrane protein [Arabidopsis thaliana]
AT5G09220	3.39e-48	-1.24743	down	amino acid permease 2 [Arabidopsis thaliana]
AT1G21245	0.000147803	-1.24766	down	Protein kinase superfamily protein [Arabidopsis thaliana]
AT2G45920	5.06e-25	-1.24887	down	U-box domain-containing protein [Arabidopsis thaliana]
AT1G07900	1.99e-08	-1.24954	down	LOB domain-containing protein 1 [Arabidopsis thaliana]
AT3G47510	3.18e-13	-1.2507	down	transmembrane protein [Arabidopsis thaliana]
AT1G07260	5.72e-09	-1.25074	down	UGT71C3 [Arabidopsis thaliana]
AT5G39660	1.46e-19	-1.2514	down	cycling DOF factor 2 [Arabidopsis thaliana]
AT4G20830	4.6e-135	-1.25235	down	FAD-binding Berberine family protein [Arabidopsis thaliana]
AT1G21550	2.15e-90	-1.2571	down	Calcium-binding EF-hand family protein [Arabidopsis thaliana]
AT5G03555	1.39e-29	-1.25832	down	permease, cytosine/purines, uracil, thiamine, allantoin family protein [Arabidopsis thaliana]
AT5G22090	1.21e-85	-1.25859	down	FAF-like protein (DUF3049) [Arabidopsis thaliana]
AT1G59850	8.88e-05	-1.25988	down	ARM repeat superfamily protein [Arabidopsis thaliana]
AT3G24460	1.29e-23	-1.26091	down	Serinc-domain containing serine and sphingolipid biosynthesis protein [Arabidopsis thaliana]
AT3G21230	2.3e-32	-1.26168	down	4-coumarate:CoA ligase 5 [Arabidopsis thaliana]
AT4G36710	1.12e-22	-1.26224	down	GRAS family transcription factor [Arabidopsis thaliana]
AT3G52400	1.71e-229	-1.26325	down	syntaxin of plants 122 [Arabidopsis thaliana]
Arabidopsis_thaliana_newGene_685	8.73e-05	-1.2639	down	hypothetical protein AT2G07827 [Arabidopsis thaliana]
AT1G23550	3.05e-05	-1.26413	down	similar to RCD one 2 [Arabidopsis thaliana]
AT2G30140	3.65e-115	-1.26462	down	UDP-Glycosyltransferase superfamily protein [Arabidopsis thaliana]
AT4G12480	3.71e-23	-1.26572	down	Bifunctional inhibitor/lipid-transfer protein/seed storage 2S albumin superfamily protein [Arabidopsis thaliana]
AT1G75390	3.4e-06	-1.26613	down	basic leucine-zipper 44 [Arabidopsis thaliana]
AT4G39410	0.00105207	-1.26618	down	WRKY DNA-binding protein 13 [Arabidopsis thaliana]
AT2G44380	3.72e-14	-1.26687	down	Cysteine/Histidine-rich C1 domain family protein [Arabidopsis thaliana]
AT4G02330	1.78e-08	-1.2671	down	Plant invertase/pectin methylesterase inhibitor superfamily [Arabidopsis thaliana]
AT1G33110	3.13e-108	-1.26718	down	MATE efflux family protein [Arabidopsis thaliana]
AT5G38710	2.86e-80	-1.26769	down	Methylenetetrahydrofolate reductase family protein [Arabidopsis thaliana]
ATMG00560	0.00138337	-1.26824	down	ribosomal protein L2 [Arabidopsis thaliana]
AT1G19210	0.00120031	-1.26893	down	Integrase-type DNA-binding superfamily protein [Arabidopsis thaliana]
AT4G28290	6.88e-12	-1.26932	down	hypothetical protein AT4G28290 [Arabidopsis thaliana]
Arabidopsis_thaliana_newGene_236	0.00964821	-1.27047	down	RecName: Full=Uncharacterized protein At3g60930, chloroplastic; Flags: Precursor
AT4G05110	3.47e-09	-1.27092	down	equilibrative nucleoside transporter 6 [Arabidopsis thaliana]
AT3G59880	3.67e-10	-1.27146	down	hypothetical protein AT3G59880 [Arabidopsis thaliana]
AT5G16530	1.67e-07	-1.27203	down	Auxin efflux carrier family protein [Arabidopsis thaliana]
AT5G44480	5.14e-06	-1.27235	down	NAD(P)-binding Rossmann-fold superfamily protein [Arabidopsis thaliana]
AT1G79430	1.14e-39	-1.27321	down	Homeodomain-like superfamily protein [Arabidopsis thaliana]
AT5G06980	2.03e-45	-1.27598	down	hypothetical protein AT5G06980 [Arabidopsis thaliana]
AT4G18640	0.00197394	-1.27661	down	Leucine-rich repeat protein kinase family protein [Arabidopsis thaliana]
AT2G04795	2.21e-11	-1.2771	down	hypothetical protein AT2G04795 [Arabidopsis thaliana]
AT5G62680	1.09e-215	-1.27778	down	Major facilitator superfamily protein [Arabidopsis thaliana]
AT3G48640	2.42e-10	-1.27915	down	transmembrane protein [Arabidopsis thaliana]
Arabidopsis_thaliana_newGene_368	0.000302901	-1.28106	down	hypothetical protein [Arabidopsis thaliana]
AT2G22680	1.85e-09	-1.28117	down	WAVH1 [Arabidopsis thaliana]
AT4G19370	8.73e-42	-1.282	down	chitin synthase, putative (DUF1218) [Arabidopsis thaliana]
AT1G23530	0.00144989	-1.28218	down	transmembrane protein [Arabidopsis thaliana]
AT5G38200	0.00110113	-1.28226	down	Class I glutamine amidotransferase-like superfamily protein [Arabidopsis thaliana]
AT1G61563	0.00350155	-1.2824	down	ralf-like 8 [Arabidopsis thaliana]
AT2G35150	0.000902267	-1.28403	down	EXORDIUM like 7 [Arabidopsis thaliana]
AT1G61610	4.06e-15	-1.28417	down	S-locus lectin protein kinase family protein [Arabidopsis thaliana]
AT3G01290	8.7e-233	-1.28475	down	SPFH/Band 7/PHB domain-containing membrane-associated protein family [Arabidopsis thaliana]
ATMG00160	6.67e-06	-1.2852	down	cytochrome c oxidase subunit 2 [Arabidopsis thaliana]
AT5G02400	8.94e-06	-1.28523	down	pol-like 2 [Arabidopsis thaliana]
AT3G45870	0.000929477	-1.286	down	WAT1-related protein At3g45870 [Arabidopsis lyrata subsp. lyrata]
AT1G51800	1.33e-35	-1.28621	down	Leucine-rich repeat protein kinase family protein [Arabidopsis thaliana]
AT3G13080	1.08e-153	-1.2863	down	multidrug resistance-associated protein 3 [Arabidopsis thaliana]
AT5G50090	0.00351626	-1.28657	down	D-ribose-binding periplasmic protein [Arabidopsis thaliana]
AT2G36570	8.98e-08	-1.28666	down	PXC1 [Arabidopsis thaliana]
AT1G66480	7.76e-06	-1.28697	down	plastid movement impaired 2 [Arabidopsis thaliana]
AT1G72210	0.000719947	-1.28768	down	basic helix-loop-helix (bHLH) DNA-binding superfamily protein [Arabidopsis thaliana]
Arabidopsis_thaliana_newGene_65	1.05e-08	-1.28835	down	At3g17185 [Arabidopsis thaliana]
AT1G19250	4.13e-10	-1.28882	down	flavin-dependent monooxygenase 1 [Arabidopsis thaliana]
AT4G39860	6.82e-16	-1.28939	down	hematological/neurological-like protein [Arabidopsis thaliana]
AT1G01390	3.47e-22	-1.29084	down	UDP-Glycosyltransferase superfamily protein [Arabidopsis thaliana]
AT3G46930	7.95e-29	-1.29208	down	protein kinase 6-like protein [Arabidopsis thaliana]
AT1G22230	1.43e-05	-1.29324	down	nucleolar GTP-binding protein [Arabidopsis thaliana]
AT5G57350	1.49e-155	-1.29355	down	H[+]-ATPase 3 [Arabidopsis thaliana]
AT2G38790	2.22e-106	-1.29424	down	hypothetical protein AT2G38790 [Arabidopsis thaliana]
AT1G80820	6.09e-09	-1.29516	down	cinnamoyl coa reductase [Arabidopsis thaliana]
AT4G35090	0	-1.29678	down	catalase 2 [Arabidopsis thaliana]
AT2G01610	8.71e-07	-1.29788	down	Plant invertase/pectin methylesterase inhibitor superfamily protein [Arabidopsis thaliana]
AT1G33560	1.14e-93	-1.29934	down	Disease resistance protein (CC-NBS-LRR class) family [Arabidopsis thaliana]
AT3G52720	1.32e-22	-1.29943	down	alpha carbonic anhydrase 1 [Arabidopsis thaliana]
AT2G29460	2.85e-50	-1.29951	down	glutathione S-transferase tau 4 [Arabidopsis thaliana]
AT5G46500	1.73e-18	-1.3	down	protein VARIATION IN COMPOUND TRIGGERED ROOT growth protein [Arabidopsis thaliana]
AT3G02550	1.25e-08	-1.30114	down	LOB domain-containing protein 41 [Arabidopsis thaliana]
AT3G02830	1.28e-101	-1.30193	down	zinc finger protein 1 [Arabidopsis thaliana]
AT2G18570	1.11e-14	-1.30314	down	UDP-Glycosyltransferase superfamily protein [Arabidopsis thaliana]
AT2G40460	3.15e-94	-1.30489	down	Major facilitator superfamily protein [Arabidopsis thaliana]
AT5G46080	4.74e-25	-1.30586	down	Protein kinase superfamily protein [Arabidopsis thaliana]
AT1G47655	0.00199122	-1.30618	down	Dof-type zinc finger DNA-binding family protein [Arabidopsis thaliana]
AT4G00880	2.41e-14	-1.30702	down	SAUR-like auxin-responsive protein family [Arabidopsis thaliana]
AT1G80520	0.000837912	-1.30734	down	Sterile alpha motif (SAM) domain-containing protein [Arabidopsis thaliana]
AT1G71870	2.7e-05	-1.30937	down	MATE efflux family protein [Arabidopsis thaliana]
AT4G24380	3.95e-33	-1.31033	down	dihydrofolate reductase [Arabidopsis thaliana]
AT3G45860	1.8e-259	-1.3106	down	cysteine-rich RLK (RECEPTOR-like protein kinase) 4 [Arabidopsis thaliana]
AT1G64620	1.76e-13	-1.31288	down	Dof-type zinc finger DNA-binding family protein [Arabidopsis thaliana]
AT3G10340	0.00138832	-1.31334	down	phenylalanine ammonia-lyase 4 [Arabidopsis thaliana]
AT1G73500	1.25e-176	-1.31339	down	MAP kinase kinase 9 [Arabidopsis thaliana]
AT4G19840	2.8e-153	-1.31373	down	phloem protein 2-A1 [Arabidopsis thaliana]
AT3G46660	4.96e-18	-1.31373	down	UDP-glucosyl transferase 76E12 [Arabidopsis thaliana]
AT2G24260	1.32e-14	-1.3139	down	LJRHL1-like 1 [Arabidopsis thaliana]
AT1G31350	6.09e-58	-1.31443	down	KAR-UP F-box 1 [Arabidopsis thaliana]
AT3G54500	4.68e-263	-1.31514	down	agglutinin-like protein [Arabidopsis thaliana]
AT4G38960	2.78e-17	-1.31629	down	B-box type zinc finger family protein [Arabidopsis thaliana]
AT1G12370	0.000233405	-1.31698	down	photolyase 1 [Arabidopsis thaliana]
Arabidopsis_thaliana_newGene_1123	2.2e-28	-1.31719	down	putative disease resistance protein [Arabidopsis thaliana]
AT1G47670	2.3e-14	-1.31801	down	Transmembrane amino acid transporter family protein [Arabidopsis thaliana]
AT2G30040	1.77e-21	-1.31824	down	mitogen-activated protein kinase kinase kinase 14 [Arabidopsis thaliana]
AT2G35420	5.26e-06	-1.31935	down	RING/U-box superfamily protein [Arabidopsis thaliana]
AT4G34590	1.9e-05	-1.3196	down	G-box binding factor 6 [Arabidopsis thaliana]
AT3G50910	1.82e-91	-1.32099	down	netrin receptor DCC [Arabidopsis thaliana]
AT3G27330	5.75e-08	-1.32156	down	zinc finger (C3HC4-type RING finger) family protein [Arabidopsis thaliana]
AT1G50180	2.2e-12	-1.32237	down	NB-ARC domain-containing disease resistance protein [Arabidopsis thaliana]
AT1G16130	4.81e-18	-1.32302	down	wall associated kinase-like 2 [Arabidopsis thaliana]
AT5G19240	8.36e-192	-1.32326	down	At5g19240 [Arabidopsis thaliana]
AT5G42760	3.16e-07	-1.32339	down	Leucine carboxyl methyltransferase [Arabidopsis thaliana]
AT3G05327	0.000973495	-1.32416	down	Cyclin family protein [Arabidopsis thaliana]
AT5G15850	1.07e-101	-1.32556	down	CONSTANS-like 1 [Arabidopsis thaliana]
AT5G62020	7.35e-50	-1.32647	down	heat shock transcription factor B2A [Arabidopsis thaliana]
AT5G62940	0.00177045	-1.32801	down	Dof-type zinc finger DNA-binding family protein [Arabidopsis thaliana]
AT5G65660	6.23e-29	-1.32806	down	hydroxyproline-rich glycoprotein family protein [Arabidopsis thaliana]
AT1G69760	6e-43	-1.32955	down	suppressor SRP40-like protein [Arabidopsis thaliana]
AT5G21105	5.18e-52	-1.33069	down	Plant L-ascorbate oxidase [Arabidopsis thaliana]
AT4G25700	3.87e-44	-1.33133	down	beta-hydroxylase 1 [Arabidopsis thaliana]
AT4G39780	4.62e-54	-1.33527	down	Integrase-type DNA-binding superfamily protein [Arabidopsis thaliana]
AT4G13340	6.78e-71	-1.33596	down	Leucine-rich repeat (LRR) family protein [Arabidopsis thaliana]
AT2G16500	5.91e-209	-1.33741	down	arginine decarboxylase 1 [Arabidopsis thaliana]
AT5G41080	0.000118695	-1.33765	down	PLC-like phosphodiesterases superfamily protein [Arabidopsis thaliana]
AT5G23020	8.35e-123	-1.33782	down	2-isopropylmalate synthase 2 [Arabidopsis thaliana]
AT1G77760	8.71e-219	-1.33813	down	nitrate reductase 1 [Arabidopsis thaliana]
AT3G16860	1.07e-23	-1.33834	down	COBRA-like protein 8 precursor [Arabidopsis thaliana]
AT4G34610	4.09e-32	-1.339	down	BEL1-like homeodomain 6 [Arabidopsis thaliana]
AT5G46240	7.38e-89	-1.33977	down	1 [Arabidopsis thaliana]
AT5G66070	1.92e-31	-1.34014	down	RING/U-box superfamily protein [Arabidopsis thaliana]
AT5G23760	2.31e-44	-1.3414	down	Copper transport protein family [Arabidopsis thaliana]
AT2G39830	2.37e-11	-1.34157	down	DA1-related protein 2 [Arabidopsis thaliana]
AT4G01720	3.28e-57	-1.34182	down	WRKY family transcription factor [Arabidopsis thaliana]
AT5G43380	5.54e-09	-1.3419	down	type one serine/threonine protein phosphatase 6 [Arabidopsis thaliana]
AT4G08290	1.18e-87	-1.34869	down	putative nodulin [Arabidopsis thaliana]
AT2G20142	3.72e-28	-1.34882	down	Toll-Interleukin-Resistance (TIR) domain family protein [Arabidopsis thaliana]
AT3G22160	6.97e-48	-1.35134	down	VQ motif-containing protein [Arabidopsis thaliana]
AT4G34131	5.27e-18	-1.35488	down	UDP-glucosyl transferase 73B3 [Arabidopsis thaliana]
AT5G46910	1.25e-09	-1.35652	down	Transcription factor jumonji (jmj) family protein / zinc finger (C5HC2 type) family protein [Arabidopsis thaliana]
AT1G74810	1.63e-20	-1.35919	down	HCO3- transporter family [Arabidopsis thaliana]
AT2G01950	3.13e-13	-1.36017	down	BRI1-like 2 [Arabidopsis thaliana]
AT1G70250	2.33e-95	-1.36096	down	receptor serine/threonine kinase [Arabidopsis thaliana]
AT1G34180	8.51e-27	-1.36264	down	NAC domain containing protein 16 [Arabidopsis thaliana]
AT1G28290	4.31e-05	-1.36349	down	arabinogalactan protein 31 [Arabidopsis thaliana]
AT5G24850	3.3e-12	-1.36406	down	cryptochrome 3 [Arabidopsis thaliana]
AT5G06320	6.28e-280	-1.36427	down	NDR1/HIN1-like 3 [Arabidopsis thaliana]
AT3G25010	6.95e-186	-1.36432	down	receptor like protein 41 [Arabidopsis thaliana]
AT3G25590	9.17e-10	-1.36446	down	micronuclear linker histone polyprotein-like protein [Arabidopsis thaliana]
AT2G25735	8.65e-33	-1.36651	down	hypothetical protein AT2G25735 [Arabidopsis thaliana]
AT3G19270	2.58e-12	-1.36924	down	cytochrome P450, family 707, subfamily A, polypeptide 4 [Arabidopsis thaliana]
AT1G66880	1.28e-224	-1.36993	down	Protein kinase superfamily protein [Arabidopsis thaliana]
AT2G41110	2.75e-74	-1.37151	down	calmodulin 2 [Arabidopsis thaliana]
AT4G15230	0.000216477	-1.37254	down	pleiotropic drug resistance 2 [Arabidopsis thaliana]
AT5G13490	5.91e-42	-1.37288	down	ADP/ATP carrier 2 [Arabidopsis thaliana]
AT4G10380	3.31e-19	-1.37685	down	NOD26-like intrinsic protein 5;1 [Arabidopsis thaliana]
AT5G05365	1.33e-10	-1.37719	down	Heavy metal transport/detoxification superfamily protein [Arabidopsis thaliana]
AT5G66170	1.11e-10	-1.3775	down	sulfurtransferase 18 [Arabidopsis thaliana]
AT1G05100	0.00177941	-1.38255	down	mitogen-activated protein kinase kinase kinase 18 [Arabidopsis thaliana]
AT2G03760	9.21e-42	-1.38387	down	sulfotransferase 12 [Arabidopsis thaliana]
AT1G62180	8.98e-215	-1.3854	down	5&apos;adenylylphosphosulfate reductase 2 [Arabidopsis thaliana]
AT1G16420	1.39e-07	-1.38543	down	metacaspase 8 [Arabidopsis thaliana]
AT3G59080	5.25e-22	-1.38556	down	Eukaryotic aspartyl protease family protein [Arabidopsis thaliana]
AT2G24550	4.45e-152	-1.3867	down	uncharacterized protein LOC9314835 [Arabidopsis lyrata subsp. lyrata]
AT3G45010	2.15e-170	-1.38671	down	serine carboxypeptidase-like 48 [Arabidopsis thaliana]
AT2G36630	4.83e-45	-1.38709	down	Sulfite exporter TauE/SafE family protein [Arabidopsis thaliana]
AT5G28030	1.35e-76	-1.38765	down	L-cysteine desulfhydrase 1 [Arabidopsis thaliana]
AT1G65500	1.12e-17	-1.39223	down	transmembrane protein [Arabidopsis thaliana]
ATMG00520	1.96e-05	-1.393	down	maturase [Arabidopsis thaliana]
AT1G77380	3.18e-07	-1.39676	down	amino acid permease 3 [Arabidopsis thaliana]
AT2G04040	5.95e-08	-1.39731	down	MATE efflux family protein [Arabidopsis thaliana]
AT5G57500	0.00122453	-1.39844	down	Galactosyltransferase family protein [Arabidopsis thaliana]
ATMG01190	2.71e-21	-1.40008	down	ATPase subunit 1 [Arabidopsis thaliana]
AT5G53290	0.000330543	-1.40009	down	cytokinin response factor 3 [Arabidopsis thaliana]
AT5G38280	1.72e-05	-1.4002	down	PR5-like receptor kinase [Arabidopsis thaliana]
AT5G05300	2.26e-08	-1.40073	down	hypothetical protein AT5G05300 [Arabidopsis thaliana]
AT5G56460	4.34e-14	-1.40204	down	Protein kinase superfamily protein [Arabidopsis thaliana]
AT5G52750	3.03e-118	-1.40329	down	Heavy metal transport/detoxification superfamily protein [Arabidopsis thaliana]
AT3G26200	6.42e-19	-1.40375	down	cytochrome P450, family 71, subfamily B, polypeptide 22 [Arabidopsis thaliana]
AT1G52140	1.89e-10	-1.4043	down	Avr9/Cf-9 rapidly elicited protein [Arabidopsis thaliana]
AT4G18010	7.46e-137	-1.40469	down	myo-inositol polyphosphate 5-phosphatase 2 [Arabidopsis thaliana]
AT4G33560	5.22e-05	-1.40496	down	Wound-responsive family protein [Arabidopsis thaliana]
AT2G44840	2.15e-07	-1.40685	down	ethylene-responsive element binding factor 13 [Arabidopsis thaliana]
AT5G44350	9.52e-05	-1.40874	down	ethylene-responsive nuclear protein-like protein [Arabidopsis thaliana]
AT5G16200	1.05e-12	-1.40899	down	50S ribosomal protein-like protein [Arabidopsis thaliana]
AT2G18690	3.14e-104	-1.4096	down	transmembrane protein [Arabidopsis thaliana]
AT1G29520	1.75e-06	-1.40982	down	AWPM-19-like family protein [Arabidopsis thaliana]
AT4G20000	2.89e-05	-1.41023	down	VQ motif-containing protein [Arabidopsis thaliana]
AT4G22753	9.48e-08	-1.41054	down	hypothetical protein EUTSA_v10024722mg [Eutrema salsugineum]
AT4G21926	0.000231303	-1.41383	down	hypothetical protein AT4G21926 [Arabidopsis thaliana]
AT2G47200	2.75e-05	-1.41611	down	hypothetical protein AT2G47200 [Arabidopsis thaliana]
AT3G29770	6.56e-10	-1.41691	down	methyl esterase 11 [Arabidopsis thaliana]
AT5G37540	4.87e-33	-1.41773	down	Eukaryotic aspartyl protease family protein [Arabidopsis thaliana]
AT5G16190	3e-09	-1.41856	down	cellulose synthase like A11 [Arabidopsis thaliana]
AT4G16008	4.52e-42	-1.41931	down	hypothetical protein AT4G16008 [Arabidopsis thaliana]
AT1G33340	1.21e-14	-1.42001	down	ENTH/ANTH/VHS superfamily protein [Arabidopsis thaliana]
AT3G01970	5.96e-64	-1.42042	down	WRKY DNA-binding protein 45 [Arabidopsis thaliana]
AT3G55430	4.43e-112	-1.42065	down	putative beta-1,3-glucanase [Arabidopsis thaliana]
AT3G54260	2.88e-05	-1.42259	down	TRICHOME BIREFRINGENCE-LIKE 36 [Arabidopsis thaliana]
AT2G07718	3.47e-06	-1.42281	down	hypothetical protein ArthMp052 [Arabidopsis thaliana]
AT1G07640	2.71e-96	-1.42312	down	Dof-type zinc finger DNA-binding family protein [Arabidopsis thaliana]
AT1G14890	9.52e-10	-1.4243	down	Plant invertase/pectin methylesterase inhibitor superfamily protein [Arabidopsis thaliana]
AT5G04980	9.08e-63	-1.4248	down	DNAse I-like superfamily protein [Arabidopsis thaliana]
AT5G19530	1.92e-28	-1.42626	down	S-adenosyl-L-methionine-dependent methyltransferases superfamily protein [Arabidopsis thaliana]
AT5G53830	1.92e-17	-1.42641	down	VQ motif-containing protein [Arabidopsis thaliana]
Arabidopsis_thaliana_newGene_1086	0.000195372	-1.43075	down	uncharacterized protein LOC9322050 [Arabidopsis lyrata subsp. lyrata]
AT5G42720	8.06e-10	-1.43179	down	Glycosyl hydrolase family 17 protein [Arabidopsis thaliana]
AT5G45100	4.04e-54	-1.43283	down	SBP (S-ribonuclease binding protein) family protein [Arabidopsis thaliana]
AT1G31770	9.29e-13	-1.43328	down	ATP-binding cassette 14 [Arabidopsis thaliana]
AT5G23360	0.000561877	-1.43431	down	GRAM domain-containing protein / ABA-responsive protein-like protein [Arabidopsis thaliana]
AT5G59990	1.35e-05	-1.43992	down	two-component response regulator-like PRR37 [Arabidopsis lyrata subsp. lyrata]
AT1G56510	1.13e-132	-1.44022	down	Disease resistance protein (TIR-NBS-LRR class) [Arabidopsis thaliana]
AT1G74290	1.33e-19	-1.4403	down	alpha/beta-Hydrolases superfamily protein [Arabidopsis thaliana]
AT1G76130	1.99e-86	-1.44178	down	alpha-amylase-like 2 [Arabidopsis thaliana]
AT2G40330	0.000395542	-1.4418	down	PYR1-like 6 [Arabidopsis thaliana]
AT3G49130	0.000877276	-1.44336	down	SWAP (Suppressor-of-White-APricot)/surp RNA-binding domain-containing protein [Arabidopsis thaliana]
AT3G10080	4.6e-09	-1.4439	down	RmlC-like cupins superfamily protein [Arabidopsis thaliana]
AT4G11350	1.85e-07	-1.44412	down	transferring glycosyl group transferase (DUF604) [Arabidopsis thaliana]
AT5G48657	1.2e-49	-1.4446	down	defense protein-like protein [Arabidopsis thaliana]
AT1G10340	2.42e-06	-1.44534	down	Ankyrin repeat family protein [Arabidopsis thaliana]
AT5G51030	7.49e-05	-1.44538	down	NAD(P)-binding Rossmann-fold superfamily protein [Arabidopsis thaliana]
AT3G62720	3.54e-25	-1.4471	down	xylosyltransferase 1 [Arabidopsis thaliana]
AT3G09260	5.76e-08	-1.4494	down	Glycosyl hydrolase superfamily protein [Arabidopsis thaliana]
Arabidopsis_thaliana_newGene_850	0.000375642	-1.45037	down	PREDICTED: vacuolar amino acid transporter 1-like [Camelina sativa]
AT3G14570	1.14e-08	-1.45054	down	glucan synthase-like 4 [Arabidopsis thaliana]
AT1G74450	1.07e-63	-1.45135	down	BPS1-like protein (DUF793) [Arabidopsis thaliana]
AT3G12320	3.87e-78	-1.45165	down	hypothetical protein AT3G12320 [Arabidopsis thaliana]
AT5G06860	4.9e-89	-1.45357	down	polygalacturonase inhibiting protein 1 [Arabidopsis thaliana]
AT3G55890	1.22e-20	-1.45587	down	Yippee family putative zinc-binding protein [Arabidopsis thaliana]
AT2G19570	4.14e-34	-1.45625	down	cytidine deaminase 1 [Arabidopsis thaliana]
AT1G70470	1.58e-05	-1.45646	down	transmembrane protein [Arabidopsis thaliana]
AT3G11480	0.00111923	-1.45718	down	S-adenosyl-L-methionine-dependent methyltransferases superfamily protein [Arabidopsis thaliana]
AT1G04600	2.06e-23	-1.4573	down	myosin XI A [Arabidopsis thaliana]
AT4G38870	2.73e-10	-1.4585	down	F-box and associated interaction domains-containing protein [Arabidopsis thaliana]
AT5G24120	5.25e-143	-1.45944	down	sigma factor E [Arabidopsis thaliana]
AT5G18930	4.86e-10	-1.46292	down	Adenosylmethionine decarboxylase family protein [Arabidopsis thaliana]
AT1G61800	3.53e-26	-1.46493	down	glucose-6-phosphate/phosphate translocator 2 [Arabidopsis thaliana]
AT3G61640	1.67e-18	-1.46858	down	arabinogalactan protein 20 [Arabidopsis thaliana]
AT5G09290	1.69e-39	-1.4689	down	Inositol monophosphatase family protein [Arabidopsis thaliana]
AT5G55050	1.31e-32	-1.46946	down	GDSL-like Lipase/Acylhydrolase superfamily protein [Arabidopsis thaliana]
AT4G17483	0.000342288	-1.47067	down	alpha/beta-Hydrolases superfamily protein [Arabidopsis thaliana]
AT2G22860	1.31e-09	-1.47308	down	phytosulfokine 2 precursor [Arabidopsis thaliana]
AT2G36770	1.62e-19	-1.47374	down	UDP-Glycosyltransferase superfamily protein [Arabidopsis thaliana]
AT5G45070	0.000240354	-1.47801	down	phloem protein 2-A8 [Arabidopsis thaliana]
AT3G60120	5.35e-05	-1.48189	down	beta glucosidase 27 [Arabidopsis thaliana]
AT1G72900	2.24e-146	-1.48386	down	Toll-Interleukin-Resistance (TIR) domain-containing protein [Arabidopsis thaliana]
AT5G17860	2.45e-161	-1.48634	down	calcium exchanger 7 [Arabidopsis thaliana]
AT3G54420	9.47e-12	-1.48675	down	homolog of carrot EP3-3 chitinase [Arabidopsis thaliana]
AT5G23170	3.73e-06	-1.48789	down	Protein kinase superfamily protein [Arabidopsis thaliana]
AT3G48185	1.52e-07	-1.48836	down	transmembrane protein [Arabidopsis thaliana]
AT2G37750	1.03e-06	-1.48856	down	hypothetical protein AXX17_AT2G34580 [Arabidopsis thaliana]
AT5G57130	1.05e-09	-1.49136	down	Clp amino terminal domain-containing protein [Arabidopsis thaliana]
AT3G22060	3.43e-85	-1.49217	down	Receptor-like protein kinase-related family protein [Arabidopsis thaliana]
AT1G59660	3.25e-21	-1.4931	down	Nucleoporin autopeptidase [Arabidopsis thaliana]
AT1G65490	1.37e-44	-1.4954	down	transmembrane protein [Arabidopsis thaliana]
AT2G39660	6.05e-79	-1.49728	down	botrytis-induced kinase1 [Arabidopsis thaliana]
AT2G32487	1.14e-20	-1.49745	down	hypothetical protein AT2G32487 [Arabidopsis thaliana]
AT2G37460	3.43e-106	-1.4991	down	nodulin MtN21 /EamA-like transporter family protein [Arabidopsis thaliana]
AT2G15490	3.92e-09	-1.49924	down	UDP-glycosyltransferase 73B4 [Arabidopsis thaliana]
AT4G34150	1.68e-229	-1.5011	down	Calcium-dependent lipid-binding (CaLB domain) family protein [Arabidopsis thaliana]
AT1G72240	4.84e-07	-1.5013	down	hypothetical protein AT1G72240 [Arabidopsis thaliana]
AT1G13970	1.52e-09	-1.50258	down	beta-hexosaminidase (DUF1336) [Arabidopsis thaliana]
AT1G65240	0.000621365	-1.5033	down	Eukaryotic aspartyl protease family protein [Arabidopsis thaliana]
AT5G14890	0.000220723	-1.50411	down	putative protein [Arabidopsis thaliana]
ATMG00590	4.39e-05	-1.50487	down	hypothetical protein ArthMp052 [Arabidopsis thaliana]
AT2G33710	3.17e-05	-1.50661	down	Integrase-type DNA-binding superfamily protein [Arabidopsis thaliana]
AT1G04500	0.000106022	-1.50911	down	CCT motif family protein [Arabidopsis thaliana]
AT4G17670	3.04e-31	-1.50922	down	senescence-associated family protein (DUF581) [Arabidopsis thaliana]
AT1G29690	1.42e-111	-1.5191	down	MAC/Perforin domain-containing protein [Arabidopsis thaliana]
AT5G14730	2.12e-30	-1.52085	down	hypothetical protein AXX17_AT5G14230 [Arabidopsis thaliana]
AT5G16360	5.08e-06	-1.5245	down	NC domain-containing protein-like protein [Arabidopsis thaliana]
AT5G49450	0.000246185	-1.52605	down	basic leucine-zipper 1 [Arabidopsis thaliana]
AT5G62570	1.59e-173	-1.52722	down	Calmodulin binding protein-like protein [Arabidopsis thaliana]
AT1G69430	2.66e-05	-1.52759	down	Son of sevenless protein [Arabidopsis thaliana]
AT4G36410	2.2e-19	-1.52851	down	ubiquitin-conjugating enzyme 17 [Arabidopsis thaliana]
AT1G76600	2.45e-55	-1.52998	down	poly polymerase [Arabidopsis thaliana]
AT3G04030	5.62e-46	-1.53061	down	Homeodomain-like superfamily protein [Arabidopsis thaliana]
AT1G77450	5.01e-44	-1.5339	down	NAC domain containing protein 32 [Arabidopsis thaliana]
AT2G41780	6.25e-06	-1.53496	down	hypothetical protein AT2G41780 [Arabidopsis thaliana]
AT5G26220	2.78e-31	-1.53588	down	ChaC-like family protein [Arabidopsis thaliana]
AT2G21650	4.3e-48	-1.53613	down	Homeodomain-like superfamily protein [Arabidopsis thaliana]
AT5G24420	4.7e-29	-1.53748	down	6-phosphogluconolactonase 5 [Arabidopsis thaliana]
AT4G37520	4.61e-66	-1.53924	down	Peroxidase superfamily protein [Arabidopsis thaliana]
AT3G52460	0.000143571	-1.53999	down	hydroxyproline-rich glycoprotein family protein [Arabidopsis thaliana]
AT3G51860	0	-1.54059	down	cation exchanger 3 [Arabidopsis thaliana]
AT5G44400	3.65e-41	-1.54063	down	FAD-binding Berberine family protein [Arabidopsis thaliana]
AT1G17020	3.79e-17	-1.54094	down	senescence-related gene 1 [Arabidopsis thaliana]
AT1G68810	1.56e-10	-1.54206	down	basic helix-loop-helix (bHLH) DNA-binding superfamily protein [Arabidopsis thaliana]
AT3G28270	6.1e-127	-1.54224	down	transmembrane protein, putative (DUF677) [Arabidopsis thaliana]
AT5G64530	3.36e-11	-1.54237	down	xylem NAC domain 1 [Arabidopsis thaliana]
AT3G20640	4.57e-20	-1.54311	down	basic helix-loop-helix (bHLH) DNA-binding superfamily protein [Arabidopsis thaliana]
AT3G56290	3.02e-115	-1.54325	down	potassium transporter [Arabidopsis thaliana]
AT2G39650	4.84e-20	-1.54429	down	cruciferin (DUF506) [Arabidopsis thaliana]
AT4G28140	3.27e-07	-1.54875	down	Integrase-type DNA-binding superfamily protein [Arabidopsis thaliana]
AT2G44290	5.23e-189	-1.54962	down	Bifunctional inhibitor/lipid-transfer protein/seed storage 2S albumin superfamily protein [Arabidopsis thaliana]
AT5G06530	0	-1.55323	down	ABC-2 type transporter family protein [Arabidopsis thaliana]
AT1G77110	4.76e-06	-1.55333	down	Auxin efflux carrier family protein [Arabidopsis thaliana]
AT1G52030	1.71e-07	-1.55841	down	myrosinase binding protein [Arabidopsis thaliana]
AT1G69490	1.64e-197	-1.5609	down	NAC-like, activated by AP3/PI [Arabidopsis thaliana]
AT2G14290	0.000230413	-1.56117	down	LL-diaminopimelate protein (DUF295) [Arabidopsis thaliana]
AT1G14190	7.75e-05	-1.56225	down	Glucose-methanol-choline (GMC) oxidoreductase family protein [Arabidopsis thaliana]
AT1G19180	3.93e-198	-1.56233	down	jasmonate-zim-domain protein 1 [Arabidopsis thaliana]
AT4G35970	9.78e-05	-1.5661	down	ascorbate peroxidase 5 [Arabidopsis thaliana]
Arabidopsis_thaliana_newGene_208	3.11e-12	-1.56617	down	expressed protein [Arabidopsis lyrata subsp. lyrata]
AT1G56430	1.5e-14	-1.56818	down	nicotianamine synthase 4 [Arabidopsis thaliana]
AT1G64065	8.19e-43	-1.56922	down	Late embryogenesis abundant (LEA) hydroxyproline-rich glycoprotein family [Arabidopsis thaliana]
AT3G01270	0.000453307	-1.57051	down	Pectate lyase family protein [Arabidopsis thaliana]
AT2G01180	1.98e-82	-1.57089	down	phosphatidic acid phosphatase 1 [Arabidopsis thaliana]
AT1G33440	2.02e-05	-1.57137	down	Major facilitator superfamily protein [Arabidopsis thaliana]
Arabidopsis_thaliana_newGene_713	9.49e-19	-1.57263	down	F21B7.19 [Arabidopsis thaliana]
AT1G09500	8.02e-37	-1.57322	down	NAD(P)-binding Rossmann-fold superfamily protein [Arabidopsis thaliana]
AT2G18660	8.7e-83	-1.57519	down	plant natriuretic peptide A [Arabidopsis thaliana]
AT3G49940	6.85e-22	-1.57641	down	LOB domain-containing protein 38 [Arabidopsis thaliana]
AT2G39850	3.93e-136	-1.57762	down	Subtilisin-like serine endopeptidase family protein [Arabidopsis thaliana]
AT5G01540	1.26e-88	-1.58007	down	lectin receptor kinase a4.1 [Arabidopsis thaliana]
AT5G01380	0.000328734	-1.58174	down	Homeodomain-like superfamily protein [Arabidopsis thaliana]
AT5G05790	3.03e-11	-1.58263	down	Duplicated homeodomain-like superfamily protein [Arabidopsis thaliana]
AT1G08160	4.32e-06	-1.58295	down	Late embryogenesis abundant (LEA) hydroxyproline-rich glycoprotein family [Arabidopsis thaliana]
AT5G66300	7.51e-07	-1.58392	down	NAC domain containing protein 105 [Arabidopsis thaliana]
AT2G28790	4.13e-06	-1.58573	down	Pathogenesis-related thaumatin superfamily protein [Arabidopsis thaliana]
AT4G34550	7.5e-12	-1.58755	down	F-box protein [Arabidopsis thaliana]
AT2G47190	3.45e-12	-1.58926	down	myb domain protein 2 [Arabidopsis thaliana]
AT5G46130	5.35e-05	-1.59059	down	hypothetical protein (DUF295) [Arabidopsis thaliana]
AT3G44720	1.28e-109	-1.59292	down	arogenate dehydratase 4 [Arabidopsis thaliana]
AT3G09450	4.62e-13	-1.59528	down	fusaric acid resistance family protein [Arabidopsis thaliana]
AT5G05160	4.4e-13	-1.59572	down	Leucine-rich repeat protein kinase family protein [Arabidopsis thaliana]
AT5G22860	2.75e-86	-1.59609	down	Serine carboxypeptidase S28 family protein [Arabidopsis thaliana]
AT4G25434	1.64e-10	-1.59823	down	nudix hydrolase homolog 10 [Arabidopsis thaliana]
AT1G35210	3.33e-31	-1.59901	down	unknown protein [Arabidopsis thaliana]
AT4G26120	5.65e-24	-1.59901	down	Ankyrin repeat family protein / BTB/POZ domain-containing protein [Arabidopsis thaliana]
AT1G15415	0.000360496	-1.59956	down	late embryogenesis abundant-like protein [Arabidopsis thaliana]
AT2G03505	1.51e-17	-1.60187	down	Carbohydrate-binding X8 domain superfamily protein [Arabidopsis thaliana]
AT2G46590	1.71e-26	-1.60199	down	Dof-type zinc finger DNA-binding family protein [Arabidopsis thaliana]
AT3G28345	1.91e-05	-1.60255	down	ABC transporter family protein [Arabidopsis thaliana]
AT2G47270	2.7e-10	-1.60267	down	transcription factor UPBEAT protein [Arabidopsis thaliana]
AT2G47750	1.63e-06	-1.60288	down	putative indole-3-acetic acid-amido synthetase GH3.9 [Arabidopsis thaliana]
AT2G28400	4.82e-64	-1.60502	down	senescence regulator (Protein of unknown function, DUF584) [Arabidopsis thaliana]
AT2G32860	9.58e-67	-1.60578	down	beta glucosidase 33 [Arabidopsis thaliana]
AT4G23190	3.77e-50	-1.60594	down	cysteine-rich RLK (RECEPTOR-like protein kinase) 11 [Arabidopsis thaliana]
AT3G25600	4.71e-49	-1.6082	down	Calcium-binding EF-hand family protein [Arabidopsis thaliana]
AT3G01670	4.79e-31	-1.60893	down	sieve element occlusion protein [Arabidopsis thaliana]
AT3G21370	0.000358003	-1.60988	down	BGLU19 [Arabidopsis thaliana]
AT4G37240	0.000109439	-1.61118	down	HTH-type transcriptional regulator [Arabidopsis thaliana]
AT2G31945	0.000779787	-1.6138	down	transmembrane protein [Arabidopsis thaliana]
AT2G31380	2.64e-78	-1.61766	down	salt tolerance homologue [Arabidopsis thaliana]
AT3G17380	0.000316715	-1.61788	down	TRAF-like family protein [Arabidopsis thaliana]
AT1G72520	1.58e-117	-1.61867	down	PLAT/LH2 domain-containing lipoxygenase family protein [Arabidopsis thaliana]
AT1G32740	2.1e-16	-1.62175	down	SBP (S-ribonuclease binding protein) family protein [Arabidopsis thaliana]
Arabidopsis_thaliana_newGene_1118	0.000115146	-1.62408	down	putative retroelement pol polyprotein [Arabidopsis thaliana]
AT4G08555	4.1e-06	-1.6256	down	hypothetical protein AT4G08555 [Arabidopsis thaliana]
AT5G02440	5.18e-05	-1.6261	down	60S ribosomal protein L36 [Arabidopsis thaliana]
AT4G29920	1.01e-05	-1.62748	down	heat shock-like protein [Arabidopsis thaliana]
AT4G06744	4.75e-09	-1.62877	down	Leucine-rich repeat (LRR) family protein [Arabidopsis thaliana]
AT1G01520	7.57e-06	-1.6321	down	Contains similarity to a dehydrogenase from Arabidopsis thaliana gb|Y12776 and contains a D-isomer specific 2-hydroxyacid dehydrogenases PF|00389 and Myb-like DNA binding PF|00249 domains. ESTs gb|Z48385, gb|Z48386 come from this gene [Arabidopsis thaliana]
AT2G18210	2.47e-07	-1.63388	down	hypothetical protein AT2G18210 [Arabidopsis thaliana]
AT3G01990	8.7e-14	-1.634	down	ACT domain repeat 6 [Arabidopsis thaliana]
AT1G28190	2.4e-94	-1.63404	down	hypothetical protein AT1G28190 [Arabidopsis thaliana]
AT5G40690	9.71e-28	-1.64364	down	histone-lysine N-methyltransferase trithorax-like protein [Arabidopsis thaliana]
AT3G11650	1.74e-49	-1.64423	down	NDR1/HIN1-like 2 [Arabidopsis thaliana]
AT2G03500	7.7e-17	-1.64622	down	Homeodomain-like superfamily protein [Arabidopsis thaliana]
AT1G64500	3.48e-116	-1.64631	down	Glutaredoxin family protein [Arabidopsis thaliana]
AT3G13950	9.23e-60	-1.64833	down	ankyrin [Arabidopsis thaliana]
AT3G22961	1.66e-05	-1.64913	down	Paired amphipathic helix (PAH2) superfamily protein [Arabidopsis thaliana]
AT1G02700	2.13e-05	-1.65012	down	GATA transcription factor-like protein [Arabidopsis thaliana]
AT5G34940	2.2e-11	-1.65044	down	glucuronidase 3 [Arabidopsis thaliana]
AT2G43290	4.31e-61	-1.65165	down	Calcium-binding EF-hand family protein [Arabidopsis thaliana]
AT1G66180	6.61e-145	-1.65184	down	Eukaryotic aspartyl protease family protein [Arabidopsis thaliana]
AT1G19020	1.29e-116	-1.65559	down	unknown protein [Arabidopsis thaliana]
AT2G33080	1.7e-11	-1.65969	down	receptor like protein 28 [Arabidopsis thaliana]
AT2G37590	1.5e-05	-1.66047	down	DNA binding with one finger 2.4 [Arabidopsis thaliana]
AT1G15520	7.72e-125	-1.6611	down	pleiotropic drug resistance 12 [Arabidopsis thaliana]
AT3G43270	6.95e-50	-1.66167	down	Plant invertase/pectin methylesterase inhibitor superfamily [Arabidopsis thaliana]
AT5G53590	2.08e-13	-1.66301	down	SAUR-like auxin-responsive protein family [Arabidopsis thaliana]
AT4G04500	7.57e-40	-1.66412	down	cysteine-rich RLK (RECEPTOR-like protein kinase) 37 [Arabidopsis thaliana]
AT5G08760	3.35e-103	-1.66618	down	transmembrane protein [Arabidopsis thaliana]
AT3G13130	0.0001292	-1.66683	down	transmembrane protein [Arabidopsis thaliana]
AT1G63440	1.24e-19	-1.66889	down	heavy metal atpase 5 [Arabidopsis thaliana]
AT1G78290	2.93e-113	-1.67283	down	Protein kinase superfamily protein [Arabidopsis thaliana]
AT3G02380	6.06e-57	-1.67379	down	CONSTANS-like 2 [Arabidopsis thaliana]
AT2G25460	1.77e-08	-1.67609	down	EEIG1/EHBP1 protein amino-terminal domain protein [Arabidopsis thaliana]
AT1G22400	6.57e-58	-1.67668	down	UDP-Glycosyltransferase superfamily protein [Arabidopsis thaliana]
AT2G41130	7.27e-08	-1.67669	down	basic helix-loop-helix (bHLH) DNA-binding superfamily protein [Arabidopsis thaliana]
AT5G06800	6.17e-15	-1.67737	down	myb-like HTH transcriptional regulator family protein [Arabidopsis thaliana]
AT1G49840	1.62e-27	-1.67797	down	glutamyl-tRNA (Gln) amidotransferase subunit A (DUF620) [Arabidopsis thaliana]
AT3G20570	8.5e-14	-1.68475	down	early nodulin-like protein 9 [Arabidopsis thaliana]
AT5G25470	3.85e-06	-1.68644	down	AP2/B3-like transcriptional factor family protein [Arabidopsis thaliana]
AT1G05675	6.23e-16	-1.68701	down	UDP-Glycosyltransferase superfamily protein [Arabidopsis thaliana]
AT4G02380	6.9e-250	-1.69509	down	senescence-associated gene 21 [Arabidopsis thaliana]
AT2G34080	1.48e-16	-1.69587	down	Cysteine proteinases superfamily protein [Arabidopsis thaliana]
AT1G23800	4.21e-19	-1.69669	down	aldehyde dehydrogenase 2B7 [Arabidopsis thaliana]
AT1G02400	1.19e-21	-1.69719	down	gibberellin 2-oxidase 6 [Arabidopsis thaliana]
AT3G50450	2.39e-06	-1.69776	down	homolog of RPW8 1 [Arabidopsis thaliana]
AT5G39670	9.88e-72	-1.69787	down	Calcium-binding EF-hand family protein [Arabidopsis thaliana]
AT5G19120	5.85e-140	-1.6981	down	Eukaryotic aspartyl protease family protein [Arabidopsis thaliana]
AT3G14850	5.82e-07	-1.69918	down	TRICHOME BIREFRINGENCE-LIKE 41 [Arabidopsis thaliana]
AT5G55410	6.87e-06	-1.69956	down	Bifunctional inhibitor/lipid-transfer protein/seed storage 2S albumin superfamily protein [Arabidopsis thaliana]
AT1G69480	8.76e-35	-1.69972	down	EXS (ERD1/XPR1/SYG1) family protein [Arabidopsis thaliana]
AT1G56250	5.65e-11	-1.70211	down	phloem protein 2-B14 [Arabidopsis thaliana]
AT5G24200	9.17e-47	-1.70354	down	alpha/beta-Hydrolases superfamily protein [Arabidopsis thaliana]
AT3G04220	6.43e-11	-1.70394	down	Disease resistance protein (TIR-NBS-LRR class) family [Arabidopsis thaliana]
AT2G45210	5.34e-16	-1.70528	down	SAUR-like auxin-responsive protein family [Arabidopsis thaliana]
AT2G40520	2.02e-77	-1.70539	down	Nucleotidyltransferase family protein [Arabidopsis thaliana]
AT4G17660	8.74e-07	-1.70575	down	Protein kinase superfamily protein [Arabidopsis thaliana]
AT5G52760	9.85e-87	-1.70713	down	Copper transport protein family [Arabidopsis thaliana]
AT1G12940	2.69e-20	-1.71083	down	nitrate transporter2.5 [Arabidopsis thaliana]
AT3G23510	4.54e-05	-1.71091	down	Cyclopropane-fatty-acyl-phospholipid synthase [Arabidopsis thaliana]
AT2G29480	4.24e-06	-1.71139	down	glutathione S-transferase tau 2 [Arabidopsis thaliana]
AT5G57220	1.06e-65	-1.71498	down	cytochrome P450, family 81, subfamily F, polypeptide 2 [Arabidopsis thaliana]
AT4G24000	6.78e-47	-1.71609	down	cellulose synthase like G2 [Arabidopsis thaliana]
AT3G02800	1.59e-24	-1.71641	down	Tyrosine phosphatase family protein [Arabidopsis thaliana]
AT2G34500	2.04e-18	-1.71736	down	cytochrome P450, family 710, subfamily A, polypeptide 1 [Arabidopsis thaliana]
AT3G25780	2.19e-44	-1.71993	down	allene oxide cyclase 3 [Arabidopsis thaliana]
AT2G32030	5.75e-21	-1.72081	down	Acyl-CoA N-acyltransferases (NAT) superfamily protein [Arabidopsis thaliana]
AT1G68740	7.39e-44	-1.72105	down	EXS (ERD1/XPR1/SYG1) family protein [Arabidopsis thaliana]
AT3G22620	1.09e-05	-1.72416	down	Bifunctional inhibitor/lipid-transfer protein/seed storage 2S albumin superfamily protein [Arabidopsis thaliana]
AT4G34135	5.26e-232	-1.72654	down	UDP-glucosyltransferase 73B2 [Arabidopsis thaliana]
AT2G27660	1.36e-60	-1.73018	down	Cysteine/Histidine-rich C1 domain family protein [Arabidopsis thaliana]
AT1G70000	7.41e-60	-1.73035	down	myb-like transcription factor family protein [Arabidopsis thaliana]
AT1G24530	8.67e-20	-1.73202	down	Transducin/WD40 repeat-like superfamily protein [Arabidopsis thaliana]
AT1G18180	7.06e-08	-1.73279	down	3-oxo-5-alpha-steroid 4-dehydrogenase (DUF1295) [Arabidopsis thaliana]
ATMG00830	1.07e-06	-1.73299	down	cytochrome c biogenesis orf382 [Arabidopsis thaliana]
AT3G57550	1.1e-86	-1.73384	down	guanylate kinase [Arabidopsis thaliana]
AT1G01560	1.05e-28	-1.74214	down	MAP kinase 11 [Arabidopsis thaliana]
AT4G26288	8.84e-14	-1.74545	down	hypothetical protein AT4G26288 [Arabidopsis thaliana]
AT1G66400	1e-08	-1.74573	down	calmodulin like 23 [Arabidopsis thaliana]
AT1G62300	1.03e-113	-1.75011	down	WRKY family transcription factor [Arabidopsis thaliana]
AT3G48850	5.47e-20	-1.75015	down	phosphate transporter 3;2 [Arabidopsis thaliana]
AT3G21890	5.82e-09	-1.75256	down	B-box type zinc finger family protein [Arabidopsis thaliana]
AT5G52250	5.72e-20	-1.75323	down	Transducin/WD40 repeat-like superfamily protein [Arabidopsis thaliana]
AT3G15680	1.58e-08	-1.75339	down	Ran BP2/NZF zinc finger-like superfamily protein [Arabidopsis thaliana]
AT4G30670	1.18e-06	-1.75795	down	Putative membrane lipoprotein [Arabidopsis thaliana]
AT3G16360	1.35e-23	-1.76061	down	HPT phosphotransmitter 4 [Arabidopsis thaliana]
AT4G15610	2.91e-98	-1.76082	down	Uncharacterized protein family (UPF0497) [Arabidopsis thaliana]
AT3G49160	1.25e-75	-1.76275	down	pyruvate kinase family protein [Arabidopsis thaliana]
AT5G47050	2.98e-81	-1.76409	down	SBP (S-ribonuclease binding protein) family protein [Arabidopsis thaliana]
AT1G03840	1.22e-07	-1.76802	down	C2H2 and C2HC zinc fingers superfamily protein [Arabidopsis thaliana]
AT2G17040	0	-1.76977	down	NAC domain containing protein 36 [Arabidopsis thaliana]
AT1G59950	2.6e-11	-1.77028	down	NAD(P)-linked oxidoreductase superfamily protein [Arabidopsis thaliana]
AT1G11580	1.64e-125	-1.77304	down	methylesterase PCR A [Arabidopsis thaliana]
AT3G15990	1.12e-18	-1.78249	down	sulfate transporter 3;4 [Arabidopsis thaliana]
AT4G12735	1.47e-06	-1.78339	down	hypothetical protein AT4G12735 [Arabidopsis thaliana]
AT1G72910	4.92e-265	-1.78698	down	Toll-Interleukin-Resistance (TIR) domain-containing protein [Arabidopsis thaliana]
AT5G56795	1.97e-06	-1.78889	down	metallothionein 1B [Arabidopsis thaliana]
AT2G24570	2.06e-56	-1.78909	down	WRKY DNA-binding protein 17 [Arabidopsis thaliana]
AT5G40980	1.08e-05	-1.79214	down	PREDICTED: uncharacterized protein LOC103850202 [Brassica rapa]
AT5G54490	8.61e-30	-1.79595	down	pinoid-binding protein 1 [Arabidopsis thaliana]
AT5G13220	4.87e-17	-1.79676	down	jasmonate-zim-domain protein 10 [Arabidopsis thaliana]
AT2G40390	1.72e-20	-1.79716	down	neuronal PAS domain protein [Arabidopsis thaliana]
AT1G72950	1.21e-11	-1.8034	down	Disease resistance protein (TIR-NBS class) [Arabidopsis thaliana]
AT1G80160	1.07e-15	-1.80681	down	Lactoylglutathione lyase / glyoxalase I family protein [Arabidopsis thaliana]
AT4G34560	1.12e-43	-1.80744	down	transmembrane protein [Arabidopsis thaliana]
AT4G01250	2.01e-24	-1.80745	down	WRKY family transcription factor [Arabidopsis thaliana]
AT3G61190	6.46e-24	-1.80957	down	BON association protein 1 [Arabidopsis thaliana]
AT2G40140	2.88e-304	-1.81115	down	zinc finger (CCCH-type) family protein [Arabidopsis thaliana]
AT3G57380	1.72e-05	-1.81187	down	Glycosyltransferase family 61 protein [Arabidopsis thaliana]
AT1G20120	1.18e-15	-1.81214	down	hypothetical protein AXX17_AT1G21100 [Arabidopsis thaliana]
AT5G43420	1.78e-20	-1.81243	down	RING/U-box superfamily protein [Arabidopsis thaliana]
AT1G13340	5.05e-75	-1.81726	down	Regulator of Vps4 activity in the MVB pathway protein [Arabidopsis thaliana]
AT3G50260	1.96e-130	-1.81855	down	cooperatively regulated by ethylene and jasmonate 1 [Arabidopsis thaliana]
AT3G23210	8.29e-17	-1.82041	down	basic helix-loop-helix (bHLH) DNA-binding superfamily protein [Arabidopsis thaliana]
AT3G55970	1.32e-43	-1.82093	down	jasmonate-regulated gene 21 [Arabidopsis thaliana]
AT4G19460	1.61e-07	-1.82238	down	UDP-Glycosyltransferase superfamily protein [Arabidopsis thaliana]
AT2G21510	9.25e-06	-1.82345	down	DNAJ heat shock N-terminal domain-containing protein [Arabidopsis thaliana]
AT5G48410	8.56e-10	-1.82386	down	glutamate receptor 1.3 [Arabidopsis thaliana]
AT2G27420	3.68e-06	-1.82424	down	Cysteine proteinases superfamily protein [Arabidopsis thaliana]
AT5G24800	1.29e-58	-1.82572	down	basic leucine zipper 9 [Arabidopsis thaliana]
AT3G47780	5.07e-72	-1.83376	down	ABC2 homolog 6 [Arabidopsis thaliana]
AT2G46400	8.67e-74	-1.83795	down	WRKY DNA-binding protein 46 [Arabidopsis thaliana]
AT5G14760	1.09e-30	-1.83802	down	L-aspartate oxidase [Arabidopsis thaliana]
AT3G03270	1.24e-34	-1.84085	down	Adenine nucleotide alpha hydrolases-like superfamily protein [Arabidopsis thaliana]
AT1G51270	2.03e-220	-1.8418	down	vesicle-associated protein 1-4 [Arabidopsis thaliana]
AT3G01700	5.91e-05	-1.84253	down	arabinogalactan protein, partial [Arabidopsis thaliana]
AT1G20160	1.37e-43	-1.84306	down	Subtilisin-like serine endopeptidase family protein [Arabidopsis thaliana]
AT1G19850	4.47e-22	-1.84337	down	Transcriptional factor B3 family protein / auxin-responsive factor AUX/IAA-like protein [Arabidopsis thaliana]
AT2G44080	5.23e-112	-1.84794	down	ARGOS-like protein [Arabidopsis thaliana]
AT1G73850	1.57e-09	-1.85565	down	DNA ligase (DUF1666) [Arabidopsis thaliana]
AT4G27652	1.46e-23	-1.85997	down	hypothetical protein AT4G27652 [Arabidopsis thaliana]
AT1G66090	1.99e-49	-1.86025	down	Disease resistance protein (TIR-NBS class) [Arabidopsis thaliana]
AT1G57990	1.91e-249	-1.86679	down	purine permease 18 [Arabidopsis thaliana]
AT1G52565	9.47e-13	-1.86916	down	cytochrome P450 family protein [Arabidopsis thaliana]
AT2G39330	2.78e-138	-1.86958	down	jacalin-related lectin 23 [Arabidopsis thaliana]
AT5G55930	2.97e-177	-1.8731	down	oligopeptide transporter 1 [Arabidopsis thaliana]
AT3G15518	2.67e-16	-1.87405	down	hypothetical protein AT3G15518 [Arabidopsis thaliana]
AT5G61600	3.19e-169	-1.88026	down	putative DNA binding protein [Arabidopsis thaliana]
AT4G33420	8.62e-06	-1.88389	down	Peroxidase superfamily protein [Arabidopsis thaliana]
Arabidopsis_thaliana_newGene_649	6.76e-06	-1.8842	down	PREDICTED: uncharacterized protein LOC109124900 [Camelina sativa]
AT2G38470	0	-1.89285	down	WRKY DNA-binding protein 33 [Arabidopsis thaliana]
AT2G35980	1.74e-20	-1.89374	down	YLS9 [Arabidopsis thaliana]
AT5G22250	2.59e-141	-1.89383	down	Polynucleotidyl transferase, ribonuclease H-like superfamily protein [Arabidopsis thaliana]
AT3G59220	4.93e-06	-1.90102	down	pirin [Arabidopsis thaliana]
AT2G35710	3.02e-05	-1.90192	down	Nucleotide-diphospho-sugar transferases superfamily protein [Arabidopsis thaliana]
AT5G26920	2.3e-302	-1.90532	down	Cam-binding protein 60-like G [Arabidopsis thaliana]
AT5G12880	6.25e-07	-1.90632	down	proline-rich family protein [Arabidopsis thaliana]
AT1G25560	0	-1.90692	down	AP2/B3 transcription factor family protein [Arabidopsis thaliana]
AT1G73010	2.41e-08	-1.90701	down	inorganic pyrophosphatase 1 [Arabidopsis thaliana]
AT4G00700	3.02e-167	-1.90719	down	C2 calcium/lipid-binding plant phosphoribosyltransferase family protein [Arabidopsis thaliana]
AT1G17170	2.98e-33	-1.90748	down	glutathione S-transferase TAU 24 [Arabidopsis thaliana]
AT5G49520	5.99e-39	-1.90797	down	WRKY DNA-binding protein 48 [Arabidopsis thaliana]
AT5G64660	5.18e-58	-1.90802	down	CYS, MET, PRO, and GLY protein 2 [Arabidopsis thaliana]
AT3G50930	9.45e-130	-1.91072	down	cytochrome BC1 synthesi [Arabidopsis thaliana]
AT1G66500	4.9e-34	-1.91416	down	Pre-mRNA cleavage complex II [Arabidopsis thaliana]
AT2G32680	0	-1.91467	down	receptor like protein 23 [Arabidopsis thaliana]
AT1G70090	2.42e-41	-1.91614	down	glucosyl transferase family 8 [Arabidopsis thaliana]
AT2G32210	5.83e-10	-1.91793	down	cysteine-rich/transmembrane domain A-like protein [Arabidopsis thaliana]
AT2G44300	5.28e-13	-1.91868	down	Bifunctional inhibitor/lipid-transfer protein/seed storage 2S albumin superfamily protein [Arabidopsis thaliana]
Arabidopsis_thaliana_newGene_149	4.52e-13	-1.92042	down	peptide chain release factor, putative; 62597-62246 [Arabidopsis thaliana]
AT5G03610	1.44e-52	-1.92104	down	GDSL-like Lipase/Acylhydrolase superfamily protein [Arabidopsis thaliana]
AT3G55840	1.08e-09	-1.92429	down	Hs1pro-1 protein [Arabidopsis thaliana]
AT5G11260	4.46e-21	-1.92574	down	Basic-leucine zipper (bZIP) transcription factor family protein [Arabidopsis thaliana]
AT4G15430	1.58e-09	-1.92715	down	ERD (early-responsive to dehydration stress) family protein [Arabidopsis thaliana]
AT5G08350	7.11e-11	-1.93143	down	GRAM domain-containing protein / ABA-responsive protein-like protein [Arabidopsis thaliana]
AT1G67470	3.54e-69	-1.93543	down	Protein kinase superfamily protein [Arabidopsis thaliana]
AT1G72940	4.37e-87	-1.93552	down	Toll-Interleukin-Resistance (TIR) domain-containing protein [Arabidopsis thaliana]
AT5G41750	0	-1.93669	down	Disease resistance protein (TIR-NBS-LRR class) family [Arabidopsis thaliana]
AT4G33970	1.52e-06	-1.94006	down	Leucine-rich repeat (LRR) family protein [Arabidopsis thaliana]
AT5G52830	4.4e-16	-1.94484	down	WRKY DNA-binding protein 27 [Arabidopsis thaliana]
AT1G51620	9.23e-09	-1.94509	down	Protein kinase superfamily protein [Arabidopsis thaliana]
AT4G15210	9.2e-10	-1.94871	down	beta-amylase 5 [Arabidopsis thaliana]
AT1G05710	5.38e-26	-1.94991	down	basic helix-loop-helix (bHLH) DNA-binding superfamily protein [Arabidopsis thaliana]
AT5G58120	1.03e-132	-1.95178	down	Disease resistance protein (TIR-NBS-LRR class) family [Arabidopsis thaliana]
AT2G41640	2.51e-154	-1.95181	down	Glycosyltransferase family 61 protein [Arabidopsis thaliana]
AT3G50770	0	-1.95187	down	calmodulin-like 41 [Arabidopsis thaliana]
AT4G01950	1.24e-21	-1.95406	down	glycerol-3-phosphate acyltransferase 3 [Arabidopsis thaliana]
AT5G15948	1.16e-07	-1.95652	down	Hypothetical protein [Arabidopsis thaliana]
AT5G01100	5.74e-60	-1.96224	down	O-fucosyltransferase family protein [Arabidopsis thaliana]
AT3G10320	3.89e-36	-1.96272	down	Glycosyltransferase family 61 protein [Arabidopsis thaliana]
AT4G16140	6.85e-06	-1.96313	down	proline-rich family protein [Arabidopsis thaliana]
AT2G29470	3.8e-08	-1.97853	down	glutathione S-transferase tau 3 [Arabidopsis thaliana]
AT1G10370	1.4e-22	-1.98084	down	Glutathione S-transferase family protein [Arabidopsis thaliana]
AT3G63110	1.84e-49	-1.98206	down	isopentenyltransferase 3 [Arabidopsis thaliana]
AT5G07440	3.16e-222	-1.98277	down	glutamate dehydrogenase 2 [Arabidopsis thaliana]
AT5G43620	2.11e-19	-1.9841	down	Pre-mRNA cleavage complex II [Arabidopsis thaliana]
AT1G24140	2.67e-142	-1.98466	down	Matrixin family protein [Arabidopsis thaliana]
AT3G04640	6.97e-71	-1.98514	down	glycine-rich protein [Arabidopsis thaliana]
AT5G37550	1.15e-08	-1.98563	down	hypothetical protein AT5G37550 [Arabidopsis thaliana]
AT5G24780	4.95e-14	-1.99102	down	vegetative storage protein 1 [Arabidopsis thaliana]
AT1G65486	4.91e-41	-1.99359	down	transmembrane protein [Arabidopsis thaliana]
AT2G35290	4.52e-09	-1.99469	down	hypothetical protein AT2G35290 [Arabidopsis thaliana]
AT2G40900	2.36e-64	-1.99631	down	nodulin MtN21 /EamA-like transporter family protein [Arabidopsis thaliana]
AT1G21326	3.44e-16	-1.99888	down	VQ motif-containing protein [Arabidopsis thaliana]
AT5G59550	1.51e-224	-2.00136	down	zinc finger (C3HC4-type RING finger) family protein [Arabidopsis thaliana]
AT3G12145	7.02e-48	-2.00513	down	Leucine-rich repeat (LRR) family protein [Arabidopsis thaliana]
AT5G42800	3.17e-08	-2.00658	down	dihydroflavonol 4-reductase [Arabidopsis thaliana]
AT2G22880	1.87e-22	-2.01061	down	VQ motif-containing protein [Arabidopsis thaliana]
AT3G46620	7.59e-160	-2.01103	down	zinc finger (C3HC4-type RING finger) family protein [Arabidopsis thaliana]
AT2G38250	4.15e-12	-2.01428	down	transcription factor GT-3b [Arabidopsis thaliana]
AT3G22910	9.78e-31	-2.01735	down	ATPase E1-E2 type family protein / haloacid dehalogenase-like hydrolase family protein [Arabidopsis thaliana]
AT4G37150	1.18e-43	-2.02107	down	methyl esterase 9 [Arabidopsis thaliana]
AT2G37280	8.08e-08	-2.02355	down	pleiotropic drug resistance 5 [Arabidopsis thaliana]
AT2G29350	0	-2.02513	down	senescence-associated gene 13 [Arabidopsis thaliana]
AT3G12500	4.98e-103	-2.02522	down	basic chitinase [Arabidopsis thaliana]
AT2G38240	1.11e-07	-2.03276	down	2-oxoglutarate (2OG) and Fe(II)-dependent oxygenase superfamily protein [Arabidopsis thaliana]
AT5G12300	5.98e-13	-2.03519	down	Calcium-dependent lipid-binding (CaLB domain) family protein [Arabidopsis thaliana]
AT1G19380	9.55e-48	-2.03645	down	sugar, putative (DUF1195) [Arabidopsis thaliana]
AT4G09030	9.2e-40	-2.03849	down	hypothetical protein AT4G09035, partial [Arabidopsis thaliana]
AT3G19580	9.79e-163	-2.03936	down	zinc-finger protein 2 [Arabidopsis thaliana]
AT1G54575	4.04e-183	-2.03986	down	hypothetical protein AT1G54575 [Arabidopsis thaliana]
AT3G22840	9.7e-35	-2.04229	down	Chlorophyll A-B binding family protein [Arabidopsis thaliana]
AT2G33775	2.78e-06	-2.04259	down	protein RALF-like 19 [Arabidopsis lyrata subsp. lyrata]
AT1G08290	3e-06	-2.0427	down	WIP domain protein 3 [Arabidopsis thaliana]
AT5G13080	9.62e-29	-2.0446	down	WRKY DNA-binding protein 75 [Arabidopsis thaliana]
AT2G41010	6.45e-58	-2.04546	down	calmodulin (CAM)-binding protein of 25 kDa [Arabidopsis thaliana]
AT4G14450	5.21e-08	-2.049	down	hypothetical protein AT4G14450 [Arabidopsis thaliana]
AT1G64700	5.6e-11	-2.05409	down	DUF4228 domain protein [Arabidopsis thaliana]
AT5G25260	3.91e-77	-2.05429	down	SPFH/Band 7/PHB domain-containing membrane-associated protein family [Arabidopsis thaliana]
AT5G46140	1.39e-20	-2.05833	down	hypothetical protein AXX17_AT5G44570 [Arabidopsis thaliana]
AT3G55646	6.02e-67	-2.05905	down	TPRXL [Arabidopsis thaliana]
AT3G44550	3.87e-13	-2.06148	down	fatty acid reductase 5 [Arabidopsis thaliana]
AT5G04340	1.97e-245	-2.06239	down	6 [Arabidopsis thaliana]
AT1G07135	2.08e-49	-2.06364	down	glycine-rich protein [Arabidopsis thaliana]
AT2G47560	6.4e-15	-2.06555	down	RING/U-box superfamily protein [Arabidopsis thaliana]
AT3G49540	1.23e-05	-2.06562	down	hypothetical protein AT3G49540 [Arabidopsis thaliana]
AT3G46230	6.33e-08	-2.06583	down	heat shock protein 17.4 [Arabidopsis thaliana]
AT1G76930	7.99e-107	-2.06789	down	extensin 4 [Arabidopsis thaliana]
AT1G68840	0	-2.06901	down	related to ABI3/VP1 2 [Arabidopsis thaliana]
AT1G73040	1.18e-28	-2.07033	down	Mannose-binding lectin superfamily protein [Arabidopsis thaliana]
AT5G10140	1.24e-06	-2.07065	down	K-box region and MADS-box transcription factor family protein [Arabidopsis thaliana]
AT4G01870	2.39e-147	-2.07286	down	tolB protein-like protein [Arabidopsis thaliana]
AT3G52450	1.82e-14	-2.07292	down	plant U-box 22 [Arabidopsis thaliana]
AT2G23150	1.48e-55	-2.07521	down	natural resistance-associated macrophage protein 3 [Arabidopsis thaliana]
AT4G20320	4.73e-211	-2.07555	down	CTP synthase family protein [Arabidopsis thaliana]
AT3G23630	5.96e-10	-2.07878	down	isopentenyltransferase 7 [Arabidopsis thaliana]
AT2G14620	1.23e-06	-2.08017	down	xyloglucan endotransglucosylase/hydrolase 10 [Arabidopsis thaliana]
AT1G68440	2.01e-135	-2.08103	down	transmembrane protein [Arabidopsis thaliana]
AT5G52570	1.42e-14	-2.08473	down	beta-carotene hydroxylase 2 [Arabidopsis thaliana]
AT1G56240	1.43e-11	-2.08762	down	phloem protein 2-B13 [Arabidopsis thaliana]
AT5G18670	1.71e-40	-2.09073	down	beta-amylase 3 [Arabidopsis thaliana]
AT2G42360	4.45e-45	-2.09182	down	RING/U-box superfamily protein [Arabidopsis thaliana]
AT5G27420	0	-2.09518	down	carbon/nitrogen insensitive 1 [Arabidopsis thaliana]
AT1G23150	4.05e-15	-2.10059	down	hypothetical protein AT1G23150 [Arabidopsis thaliana]
AT3G01950	5.79e-11	-2.10268	down	peroxidase (DUF 3339) [Arabidopsis thaliana]
AT5G44380	2.49e-09	-2.10675	down	FAD-binding Berberine family protein [Arabidopsis thaliana]
AT3G21600	4.18e-08	-2.10881	down	Senescence/dehydration-associated protein-like protein [Arabidopsis thaliana]
AT1G50750	1.32e-16	-2.10962	down	unknown protein [Arabidopsis thaliana]
AT5G05340	2.6e-24	-2.11039	down	Peroxidase superfamily protein [Arabidopsis thaliana]
AT3G18560	8.52e-35	-2.11407	down	hypothetical protein AT3G18560 [Arabidopsis thaliana]
AT3G02140	1.96e-13	-2.11618	down	AFP2 (ABI five-binding protein 2) family protein [Arabidopsis thaliana]
AT4G37400	2.15e-59	-2.11922	down	cytochrome P450, family 81, subfamily F, polypeptide 3 [Arabidopsis thaliana]
AT1G09070	0	-2.11981	down	soybean gene regulated by cold-2 [Arabidopsis thaliana]
AT3G01830	1.07e-24	-2.12144	down	Calcium-binding EF-hand family protein [Arabidopsis thaliana]
Arabidopsis_thaliana_newGene_237	6.38e-09	-2.1248	down	MRP9 [Arabidopsis thaliana]
AT2G40670	2.96e-71	-2.13008	down	response regulator 16 [Arabidopsis thaliana]
AT1G51700	9.34e-227	-2.13634	down	DOF zinc finger protein 1 [Arabidopsis thaliana]
AT2G37430	4.3e-10	-2.13896	down	C2H2 and C2HC zinc fingers superfamily protein [Arabidopsis thaliana]
AT3G50060	1.92e-48	-2.14118	down	myb domain protein 77 [Arabidopsis thaliana]
AT2G26695	5.34e-107	-2.14757	down	Ran BP2/NZF zinc finger-like superfamily protein [Arabidopsis thaliana]
AT2G37970	2.78e-283	-2.1476	down	SOUL heme-binding family protein [Arabidopsis thaliana]
AT1G17380	1.05e-14	-2.15515	down	jasmonate-zim-domain protein 5 [Arabidopsis thaliana]
AT2G36750	1.43e-15	-2.15651	down	UDP-glucosyl transferase 73C1 [Arabidopsis thaliana]
AT3G07850	3.26e-06	-2.16291	down	Pectin lyase-like superfamily protein [Arabidopsis thaliana]
AT5G48400	3.23e-52	-2.16438	down	Glutamate receptor family protein [Arabidopsis thaliana]
AT3G30775	1.29e-109	-2.16538	down	Methylenetetrahydrofolate reductase family protein [Arabidopsis thaliana]
AT3G50310	1.56e-11	-2.17163	down	mitogen-activated protein kinase kinase kinase 20 [Arabidopsis thaliana]
AT4G38560	2.03e-80	-2.17177	down	phospholipase-like protein (PEARLI 4) family protein [Arabidopsis thaliana]
AT5G01340	5.18e-19	-2.17285	down	Mitochondrial substrate carrier family protein [Arabidopsis thaliana]
AT5G42610	6.88e-11	-2.173	down	calcium uniporter (DUF607) [Arabidopsis thaliana]
AT3G22410	2.28e-21	-2.17887	down	Sec14p-like phosphatidylinositol transfer family protein [Arabidopsis thaliana]
AT2G36590	1.25e-12	-2.17942	down	proline transporter 3 [Arabidopsis thaliana]
AT5G19600	6.89e-16	-2.18592	down	sulfate transporter 3;5 [Arabidopsis thaliana]
AT1G19640	1.24e-15	-2.19431	down	jasmonic acid carboxyl methyltransferase [Arabidopsis thaliana]
AT5G11100	9.51e-12	-2.20385	down	Calcium-dependent lipid-binding (CaLB domain) family protein [Arabidopsis thaliana]
AT1G17710	1.57e-06	-2.20531	down	Pyridoxal phosphate phosphatase-related protein [Arabidopsis thaliana]
AT1G32928	2.24e-16	-2.21291	down	unknown, partial [Arabidopsis thaliana]
AT1G52890	5.25e-187	-2.21844	down	NAC domain containing protein 19 [Arabidopsis thaliana]
AT5G57010	1.27e-26	-2.22028	down	calmodulin-binding family protein [Arabidopsis thaliana]
AT2G21490	1.53e-07	-2.22809	down	putative dehydrin [Arabidopsis thaliana]
AT4G22490	4.09e-07	-2.23598	down	Bifunctional inhibitor/lipid-transfer protein/seed storage 2S albumin superfamily protein [Arabidopsis thaliana]
AT3G23240	1.14e-29	-2.23661	down	ethylene response factor 1 [Arabidopsis thaliana]
AT5G63130	1.49e-35	-2.24312	down	Octicosapeptide/Phox/Bem1p family protein [Arabidopsis thaliana]
AT5G41740	0	-2.24345	down	Disease resistance protein (TIR-NBS-LRR class) family [Arabidopsis thaliana]
AT2G22500	1.54e-233	-2.24872	down	uncoupling protein 5 [Arabidopsis thaliana]
AT2G04495	1.49e-68	-2.24952	down	transmembrane protein [Arabidopsis thaliana]
AT1G05000	1.4e-22	-2.25923	down	Phosphotyrosine protein phosphatases superfamily protein [Arabidopsis thaliana]
AT1G61820	8.71e-12	-2.26183	down	beta glucosidase 46 [Arabidopsis thaliana]
AT4G04490	3.52e-234	-2.26649	down	cysteine-rich RLK (RECEPTOR-like protein kinase) 36 [Arabidopsis thaliana]
AT2G29110	3.92e-45	-2.27126	down	glutamate receptor 2.8 [Arabidopsis thaliana]
AT4G08770	2.35e-18	-2.28131	down	Peroxidase superfamily protein [Arabidopsis thaliana]
AT2G46830	3.35e-294	-2.2816	down	circadian clock associated 1 [Arabidopsis thaliana]
AT3G11640	3.04e-11	-2.28275	down	transmembrane protein [Arabidopsis thaliana]
AT2G18196	3.52e-11	-2.294	down	Heavy metal transport/detoxification superfamily protein [Arabidopsis thaliana]
AT1G62760	3.72e-20	-2.2951	down	Plant invertase/pectin methylesterase inhibitor superfamily protein [Arabidopsis thaliana]
AT1G66700	1.11e-76	-2.29927	down	S-adenosyl-L-methionine-dependent methyltransferases superfamily protein [Arabidopsis thaliana]
AT5G36970	5.33e-07	-2.30546	down	NDR1/HIN1-like 25 [Arabidopsis thaliana]
AT5G21940	0	-2.31049	down	hybrid signal transduction histidine kinase M-like protein [Arabidopsis thaliana]
AT3G16330	1.17e-06	-2.31123	down	Avr9/Cf-9 rapidly elicited protein [Arabidopsis thaliana]
AT5G16980	4.56e-105	-2.3161	down	Zinc-binding dehydrogenase family protein [Arabidopsis thaliana]
AT4G27657	2.12e-52	-2.31882	down	hypothetical protein AT4G27657 [Arabidopsis thaliana]
AT4G23882	3.01e-10	-2.33466	down	Heavy metal transport/detoxification superfamily protein [Arabidopsis thaliana]
AT1G32900	0	-2.33474	down	UDP-Glycosyltransferase superfamily protein [Arabidopsis thaliana]
AT5G64120	2.71e-111	-2.33479	down	Peroxidase superfamily protein [Arabidopsis thaliana]
AT2G35930	6.79e-85	-2.33539	down	plant U-box 23 [Arabidopsis thaliana]
AT1G51670	8.1e-13	-2.33743	down	hypothetical protein AT1G51670 [Arabidopsis thaliana]
AT1G05580	5.15e-07	-2.34236	down	cation/H+ exchanger 23 [Arabidopsis thaliana]
AT4G17490	3.04e-142	-2.34458	down	unknown protein [Arabidopsis thaliana]
AT1G65610	7.94e-19	-2.34766	down	Six-hairpin glycosidases superfamily protein [Arabidopsis thaliana]
AT1G20310	2.54e-11	-2.34868	down	syringolide-induced protein [Arabidopsis thaliana]
AT4G37390	2.31e-14	-2.34998	down	Auxin-responsive GH3 family protein [Arabidopsis thaliana]
AT1G67856	7.86e-16	-2.35052	down	RING/U-box superfamily protein [Arabidopsis thaliana]
AT5G64000	2.42e-235	-2.3507	down	Inositol monophosphatase family protein [Arabidopsis thaliana]
AT1G65730	6.73e-20	-2.35106	down	YELLOW STRIPE like 7 [Arabidopsis thaliana]
AT5G66650	2.34e-45	-2.36747	down	calcium uniporter (DUF607) [Arabidopsis thaliana]
AT2G39518	2.76e-10	-2.37504	down	Uncharacterized protein family (UPF0497) [Arabidopsis thaliana]
AT3G05610	3.38e-07	-2.37764	down	Plant invertase/pectin methylesterase inhibitor superfamily [Arabidopsis thaliana]
AT5G19260	4.03e-45	-2.37835	down	FANTASTIC four-like protein (DUF3049) [Arabidopsis thaliana]
AT3G14060	4.22e-11	-2.38033	down	hypothetical protein AT3G14060 [Arabidopsis thaliana]
AT3G55980	0	-2.38896	down	salt-inducible zinc finger 1 [Arabidopsis thaliana]
AT1G29290	1.39e-11	-2.38961	down	B-cell lymphoma 6 protein [Arabidopsis thaliana]
AT1G23710	1.66e-211	-2.39043	down	hypothetical protein (DUF1645) [Arabidopsis thaliana]
AT1G14870	8.75e-61	-2.39649	down	PLANT CADMIUM RESISTANCE 2 [Arabidopsis thaliana]
AT5G54130	9.09e-64	-2.40007	down	Calcium-binding endonuclease/exonuclease/phosphatase family [Arabidopsis thaliana]
AT1G61470	4.04e-15	-2.42145	down	Polynucleotidyl transferase, ribonuclease H-like superfamily protein [Arabidopsis thaliana]
AT2G24450	2.65e-07	-2.42387	down	FASCICLIN-like arabinogalactan protein 3 precursor [Arabidopsis thaliana]
AT4G18340	3.58e-14	-2.428	down	Glycosyl hydrolase superfamily protein [Arabidopsis thaliana]
AT5G49480	2.55e-233	-2.43044	down	Ca2+-binding protein 1 [Arabidopsis thaliana]
AT3G53480	1.69e-37	-2.43162	down	pleiotropic drug resistance 9 [Arabidopsis thaliana]
AT5G02260	2.51e-42	-2.43411	down	expansin A9 [Arabidopsis thaliana]
AT3G17609	2.68e-36	-2.43511	down	HY5-homolog [Arabidopsis thaliana]
AT3G61930	1.1e-11	-2.43536	down	hypothetical protein AT3G61930 [Arabidopsis thaliana]
AT3G45130	1.52e-53	-2.43762	down	lanosterol synthase 1 [Arabidopsis thaliana]
AT4G37450	1.42e-29	-2.43939	down	AT4g37450/F6G17_100 [Arabidopsis thaliana]
AT2G47040	1.68e-07	-2.44085	down	Plant invertase/pectin methylesterase inhibitor superfamily [Arabidopsis thaliana]
AT3G09600	1.34e-113	-2.44311	down	Homeodomain-like superfamily protein [Arabidopsis thaliana]
AT5G26700	2.72e-12	-2.44553	down	RmlC-like cupins superfamily protein [Arabidopsis thaliana]
AT5G17300	4.16e-63	-2.44657	down	Homeodomain-like superfamily protein [Arabidopsis thaliana]
AT1G69920	4.23e-08	-2.44978	down	glutathione S-transferase TAU 12 [Arabidopsis thaliana]
AT2G47880	1.35e-111	-2.45394	down	Glutaredoxin family protein [Arabidopsis thaliana]
AT3G28210	9.43e-22	-2.45568	down	zinc finger (AN1-like) family protein [Arabidopsis thaliana]
AT5G47230	3.46e-113	-2.45981	down	ethylene responsive element binding factor 5 (ATERF5) [Arabidopsis thaliana]
AT2G02990	6.38e-17	-2.46447	down	ribonuclease 1 [Arabidopsis thaliana]
AT1G13520	1.23e-16	-2.46523	down	hypothetical protein (DUF1262) [Arabidopsis thaliana]
AT4G37290	3.69e-12	-2.47366	down	transmembrane protein [Arabidopsis thaliana]
AT2G30020	1.19e-239	-2.48719	down	Protein phosphatase 2C family protein [Arabidopsis thaliana]
AT3G13730	4.04e-113	-2.50185	down	cytochrome P450, family 90, subfamily D, polypeptide 1 [Arabidopsis thaliana]
AT1G56660	1.37e-143	-2.50244	down	AT1G56660, partial [Arabidopsis thaliana]
AT3G19030	8.98e-150	-2.50779	down	transcription initiation factor TFIID subunit 1b-like protein [Arabidopsis thaliana]
AT5G42380	9.77e-36	-2.52635	down	calmodulin like 37 [Arabidopsis thaliana]
AT1G15010	5.57e-36	-2.52944	down	hypothetical protein AXX17_AT1G15700 [Arabidopsis thaliana]
AT1G36622	1.31e-40	-2.52992	down	transmembrane protein [Arabidopsis thaliana]
AT1G76210	3.22e-08	-2.53198	down	DUF241 domain protein, putative (DUF241) [Arabidopsis thaliana]
AT1G18350	1.79e-16	-2.53292	down	MAP kinase kinase 7 [Arabidopsis thaliana]
AT5G51190	2.81e-121	-2.53643	down	Integrase-type DNA-binding superfamily protein [Arabidopsis thaliana]
Arabidopsis_thaliana_newGene_62	2.66e-127	-2.56131	down	hypothetical protein CARUB_v10015041mg [Capsella rubella]
AT1G80840	7.07e-191	-2.56384	down	WRKY DNA-binding protein 40 [Arabidopsis thaliana]
AT1G76530	5.26e-43	-2.58081	down	Auxin efflux carrier family protein [Arabidopsis thaliana]
AT3G04070	3.23e-77	-2.58959	down	NAC domain containing protein 47 [Arabidopsis thaliana]
AT5G51390	3.35e-70	-2.59799	down	hypothetical protein AT5G51390 [Arabidopsis thaliana]
AT4G01390	0	-2.59944	down	TRAF-like family protein [Arabidopsis thaliana]
AT4G20860	0	-2.6	down	FAD-binding Berberine family protein [Arabidopsis thaliana]
AT4G23810	0	-2.60223	down	WRKY family transcription factor [Arabidopsis thaliana]
AT5G67450	1.59e-49	-2.60569	down	zinc-finger protein 1 [Arabidopsis thaliana]
AT1G05680	9.26e-50	-2.60748	down	Uridine diphosphate glycosyltransferase 74E2 [Arabidopsis thaliana]
AT3G57450	3.96e-81	-2.61565	down	hypothetical protein AT3G57450 [Arabidopsis thaliana]
AT2G36800	0	-2.63367	down	don-glucosyltransferase 1 [Arabidopsis thaliana]
AT4G23310	6.49e-124	-2.63825	down	cysteine-rich RLK (RECEPTOR-like protein kinase) 23 [Arabidopsis thaliana]
AT5G09930	2e-14	-2.63827	down	ABC transporter family protein [Arabidopsis thaliana]
AT2G20670	3.06e-257	-2.64089	down	sugar phosphate exchanger, putative (DUF506) [Arabidopsis thaliana]
AT4G17500	0	-2.64662	down	ethylene responsive element binding factor 1 [Arabidopsis thaliana]
AT2G04050	1.07e-36	-2.6479	down	MATE efflux family protein [Arabidopsis thaliana]
AT1G32350	5.83e-78	-2.64922	down	alternative oxidase 1D [Arabidopsis thaliana]
AT3G29000	6.56e-79	-2.65129	down	Calcium-binding EF-hand family protein [Arabidopsis thaliana]
AT3G19970	1.56e-138	-2.65151	down	alpha/beta-Hydrolases superfamily protein [Arabidopsis thaliana]
AT4G27280	1.27e-171	-2.65533	down	Calcium-binding EF-hand family protein [Arabidopsis thaliana]
AT3G16150	1.99e-10	-2.65809	down	N-terminal nucleophile aminohydrolases (Ntn hydrolases) superfamily protein [Arabidopsis thaliana]
AT5G37770	3.73e-196	-2.66131	down	EF hand calcium-binding protein family [Arabidopsis thaliana]
AT1G30700	2.77e-23	-2.66398	down	FAD-binding Berberine family protein [Arabidopsis thaliana]
AT1G10585	1.76e-28	-2.66648	down	basic helix-loop-helix (bHLH) DNA-binding superfamily protein [Arabidopsis thaliana]
AT1G65480	7.63e-30	-2.67768	down	PEBP (phosphatidylethanolamine-binding protein) family protein [Arabidopsis thaliana]
AT5G67080	7.99e-99	-2.68749	down	mitogen-activated protein kinase kinase kinase 19 [Arabidopsis thaliana]
AT1G72920	2.22e-119	-2.68807	down	Toll-Interleukin-Resistance (TIR) domain family protein [Arabidopsis thaliana]
AT1G32920	4.47e-165	-2.68822	down	hypothetical protein AT1G32920 [Arabidopsis thaliana]
AT2G02010	9.72e-126	-2.68989	down	glutamate decarboxylase 4 [Arabidopsis thaliana]
AT2G35730	1.92e-09	-2.69279	down	Heavy metal transport/detoxification superfamily protein [Arabidopsis thaliana]
AT4G39670	4.83e-63	-2.69351	down	Glycolipid transfer protein (GLTP) family protein [Arabidopsis thaliana]
AT3G23250	7.47e-46	-2.69716	down	myb domain protein 15 [Arabidopsis thaliana]
AT2G36780	1.66e-43	-2.69955	down	UDP-Glycosyltransferase superfamily protein [Arabidopsis thaliana]
AT5G15950	3.26e-263	-2.70227	down	Adenosylmethionine decarboxylase family protein [Arabidopsis thaliana]
AT4G36950	9.49e-37	-2.70839	down	MAP3K-like protein kinase [Arabidopsis thaliana]
AT1G76470	5.88e-12	-2.70863	down	NAD(P)-binding Rossmann-fold superfamily protein [Arabidopsis thaliana]
AT2G32140	7.12e-205	-2.71263	down	transmembrane receptor [Arabidopsis thaliana]
AT5G14380	3.03e-15	-2.71533	down	--
AT1G15380	1.99e-31	-2.7313	down	Lactoylglutathione lyase / glyoxalase I family protein [Arabidopsis thaliana]
AT5G10625	4.86e-23	-2.73309	down	flowering-promoting factor-like protein [Arabidopsis thaliana]
AT3G21150	1.93e-25	-2.73473	down	B-box 32 [Arabidopsis thaliana]
AT1G73540	3.35e-305	-2.74666	down	nudix hydrolase homolog 21 [Arabidopsis thaliana]
AT5G17780	2.23e-12	-2.75183	down	alpha/beta-Hydrolases superfamily protein [Arabidopsis thaliana]
AT3G62960	1.15e-20	-2.75459	down	Thioredoxin superfamily protein [Arabidopsis thaliana]
AT1G22190	0	-2.7634	down	Integrase-type DNA-binding superfamily protein [Arabidopsis thaliana]
AT1G74930	1.08e-194	-2.76357	down	Integrase-type DNA-binding superfamily protein [Arabidopsis thaliana]
AT2G37770	2.18e-87	-2.76515	down	NAD(P)-linked oxidoreductase superfamily protein [Arabidopsis thaliana]
AT3G44260	0	-2.78071	down	Polynucleotidyl transferase, ribonuclease H-like superfamily protein [Arabidopsis thaliana]
AT3G06490	3.57e-14	-2.78308	down	myb domain protein 108 [Arabidopsis thaliana]
AT1G66390	1.18e-40	-2.78856	down	myb domain protein 90 [Arabidopsis thaliana]
AT3G28340	8.35e-65	-2.79746	down	galacturonosyltransferase-like 10 [Arabidopsis thaliana]
AT5G20230	0	-2.80655	down	blue-copper-binding protein [Arabidopsis thaliana]
AT1G61340	1.41e-46	-2.80841	down	F-box family protein [Arabidopsis thaliana]
AT5G57510	3.05e-11	-2.82105	down	cotton fiber protein [Arabidopsis thaliana]
AT1G58420	3.03e-38	-2.83038	down	Uncharacterized conserved protein UCP031279 [Arabidopsis thaliana]
AT2G34600	5.05e-18	-2.83302	down	jasmonate-zim-domain protein 7 [Arabidopsis thaliana]
AT1G58340	4.12e-17	-2.83575	down	MATE efflux family protein [Arabidopsis thaliana]
AT1G22240	3.21e-10	-2.85444	down	pumilio 8 [Arabidopsis thaliana]
AT5G64310	1.76e-109	-2.85564	down	AT5g64310/MSJ1_15 [Arabidopsis thaliana]
AT2G32190	2.68e-21	-2.86248	down	cysteine-rich/transmembrane domain A-like protein [Arabidopsis thaliana]
AT1G74010	8.12e-47	-2.86871	down	Calcium-dependent phosphotriesterase superfamily protein [Arabidopsis thaliana]
AT1G24575	2.86e-131	-2.88773	down	DEAD-box ATP-dependent RNA helicase-like protein [Arabidopsis thaliana]
AT1G27730	0	-2.88888	down	salt tolerance zinc finger [Arabidopsis thaliana]
AT5G16960	2.29e-11	-2.88997	down	Zinc-binding dehydrogenase family protein [Arabidopsis thaliana]
AT1G55560	7.03e-10	-2.89077	down	SKU5 similar 14 [Arabidopsis thaliana]
AT2G37900	4.63e-18	-2.89585	down	Major facilitator superfamily protein [Arabidopsis thaliana]
AT4G32480	1.73e-83	-2.89854	down	sugar phosphate exchanger, putative (DUF506) [Arabidopsis thaliana]
AT4G34710	0	-2.89899	down	arginine decarboxylase 2 [Arabidopsis thaliana]
AT1G14540	3.05e-14	-2.89905	down	Peroxidase superfamily protein [Arabidopsis thaliana]
AT1G30135	2.48e-19	-2.90296	down	jasmonate-zim-domain protein 8 [Arabidopsis thaliana]
AT3G15500	3.29e-215	-2.9285	down	NAC domain containing protein 3 [Arabidopsis thaliana]
AT1G69930	1.07e-11	-2.93049	down	glutathione S-transferase TAU 11 [Arabidopsis thaliana]
AT3G46280	9.52e-26	-2.95208	down	kinase-like protein [Arabidopsis thaliana]
AT2G41380	9.67e-191	-2.95643	down	S-adenosyl-L-methionine-dependent methyltransferases superfamily protein [Arabidopsis thaliana]
AT3G25250	9.82e-23	-2.96074	down	AGC (cAMP-dependent, cGMP-dependent and protein kinase C) kinase family protein [Arabidopsis thaliana]
AT2G42350	2.14e-47	-2.96448	down	RING/U-box superfamily protein [Arabidopsis thaliana]
AT4G13395	7.37e-39	-2.97924	down	ROTUNDIFOLIA like 12 [Arabidopsis thaliana]
AT2G44790	4.23e-16	-2.98701	down	uclacyanin 2 [Arabidopsis thaliana]
AT1G28370	7.51e-218	-3.00241	down	ERF domain protein 11 [Arabidopsis thaliana]
AT4G01380	1.32e-71	-3.00728	down	plastocyanin-like domain-containing protein [Arabidopsis thaliana]
Arabidopsis_thaliana_newGene_198	0	-3.04174	down	RecName: Full=UPF0496 protein At3g48650
AT1G65390	7.91e-83	-3.05644	down	phloem protein 2 A5 [Arabidopsis thaliana]
AT4G16690	2.19e-267	-3.06255	down	methyl esterase 16 [Arabidopsis thaliana]
AT3G28899	2.91e-13	-3.06821	down	hypothetical protein AT3G28899 [Arabidopsis thaliana]
AT2G40000	0	-3.07534	down	ortholog of sugar beet HS1 PRO-1 2 [Arabidopsis thaliana]
AT5G60610	1.64e-24	-3.11396	down	F-box/RNI-like superfamily protein [Arabidopsis thaliana]
AT4G29780	0	-3.11968	down	nuclease [Arabidopsis thaliana]
AT3G07820	2.12e-11	-3.13156	down	Pectin lyase-like superfamily protein [Arabidopsis thaliana]
AT1G65970	1.44e-24	-3.15117	down	thioredoxin-dependent peroxidase 2 [Arabidopsis thaliana]
AT3G21500	2.99e-34	-3.16973	down	1-deoxy-D-xylulose 5-phosphate synthase 1 [Arabidopsis thaliana]
AT4G35010	1.18e-11	-3.17106	down	beta-galactosidase 11 [Arabidopsis thaliana]
AT4G11280	0	-3.20017	down	1-aminocyclopropane-1-carboxylic acid (acc) synthase 6 [Arabidopsis thaliana]
AT1G33760	2.07e-15	-3.20592	down	Integrase-type DNA-binding superfamily protein [Arabidopsis thaliana]
AT2G33070	5.9e-14	-3.21605	down	nitrile specifier protein 2 [Arabidopsis thaliana]
AT1G66160	2.77e-114	-3.22502	down	CYS, MET, PRO, and GLY protein 1 [Arabidopsis thaliana]
AT1G53490	1.66e-30	-3.22632	down	RING/U-box superfamily protein [Arabidopsis thaliana]
AT5G56550	2.27e-171	-3.22705	down	oxidative stress 3 [Arabidopsis thaliana]
AT4G27654	6.79e-28	-3.2529	down	transmembrane protein [Arabidopsis thaliana]
AT4G01360	2.11e-40	-3.26416	down	BPS1-like protein [Arabidopsis thaliana]
AT1G01060	7.21e-208	-3.26956	down	Homeodomain-like superfamily protein [Arabidopsis thaliana]
AT4G14370	1.22e-142	-3.27101	down	Disease resistance protein (TIR-NBS-LRR class) family [Arabidopsis thaliana]
AT4G21020	1.24e-12	-3.27374	down	Late embryogenesis abundant protein (LEA) family protein [Arabidopsis thaliana]
AT1G71520	1.53e-16	-3.27705	down	Integrase-type DNA-binding superfamily protein [Arabidopsis thaliana]
AT3G13400	2.26e-13	-3.29383	down	SKU5 similar 13 [Arabidopsis thaliana]
AT5G54095	3.38e-17	-3.30472	down	proteoglycan-like protein [Arabidopsis thaliana]
AT5G62520	5.19e-29	-3.30742	down	similar to RCD one 5 [Arabidopsis thaliana]
AT2G17500	0	-3.31156	down	Auxin efflux carrier family protein [Arabidopsis thaliana]
Arabidopsis_thaliana_newGene_118	7.35e-28	-3.31369	down	hypothetical protein AXX17_AT4G21170 [Arabidopsis thaliana]
AT5G13330	8.96e-57	-3.32095	down	related to AP2 6l [Arabidopsis thaliana]
AT5G17330	1.29e-268	-3.32489	down	glutamate decarboxylase [Arabidopsis thaliana]
AT1G73260	5.71e-94	-3.33425	down	kunitz trypsin inhibitor 1 [Arabidopsis thaliana]
AT1G72070	1.37e-53	-3.33749	down	DnaJ protein, putative [Arabidopsis thaliana]
AT1G03050	2.85e-13	-3.35202	down	ENTH/ANTH/VHS superfamily protein [Arabidopsis thaliana]
AT5G59820	5.06e-136	-3.3568	down	C2H2-type zinc finger family protein [Arabidopsis thaliana]
AT3G60140	3.35e-20	-3.37967	down	Glycosyl hydrolase superfamily protein [Arabidopsis thaliana]
AT5G47850	3e-88	-3.39997	down	CRINKLY4 related 4 [Arabidopsis thaliana]
AT5G45340	2.56e-125	-3.40196	down	cytochrome P450, family 707, subfamily A, polypeptide 3 [Arabidopsis thaliana]
AT1G65510	3.08e-35	-3.40928	down	transmembrane protein [Arabidopsis thaliana]
AT1G69880	3.97e-16	-3.41479	down	thioredoxin H-type 8 [Arabidopsis thaliana]
AT4G24110	9.85e-19	-3.45636	down	NADP-specific glutamate dehydrogenase [Arabidopsis thaliana]
AT1G66870	1.03e-16	-3.48612	down	Carbohydrate-binding X8 domain superfamily protein [Arabidopsis thaliana]
AT5G45890	1.56e-14	-3.49913	down	senescence-associated gene 12 [Arabidopsis thaliana]
AT2G25440	3.81e-135	-3.51392	down	receptor like protein 20 [Arabidopsis thaliana]
AT2G45570	5.93e-47	-3.52215	down	cytochrome P450, family 76, subfamily C, polypeptide 2 [Arabidopsis thaliana]
AT4G24570	0	-3.52234	down	dicarboxylate carrier 2 [Arabidopsis thaliana]
AT1G60740	4.34e-15	-3.5631	down	Thioredoxin superfamily protein [Arabidopsis thaliana]
AT5G54740	2.63e-15	-3.58606	down	seed storage albumin 5 [Arabidopsis thaliana]
AT5G50760	5.57e-28	-3.58772	down	SAUR-like auxin-responsive protein family [Arabidopsis thaliana]
AT3G46090	3.37e-228	-3.58846	down	C2H2 and C2HC zinc fingers superfamily protein [Arabidopsis thaliana]
AT5G17350	2.34e-56	-3.60059	down	hypothetical protein AT5G17350 [Arabidopsis thaliana]
AT2G26480	3.44e-33	-3.60399	down	UDP-glucosyl transferase 76D1 [Arabidopsis thaliana]
AT3G46080	9.11e-60	-3.61117	down	C2H2-type zinc finger family protein [Arabidopsis thaliana]
AT2G26850	1.24e-15	-3.6183	down	F-box family protein [Arabidopsis thaliana]
AT4G25810	2.77e-80	-3.65519	down	xyloglucan endotransglycosylase 6 [Arabidopsis thaliana]
AT1G76650	3.33e-55	-3.65888	down	calmodulin-like 38 [Arabidopsis thaliana]
AT3G26470	2.17e-227	-3.66218	down	Powdery mildew resistance protein, RPW8 domain-containing protein [Arabidopsis thaliana]
AT2G27080	1.35e-92	-3.67321	down	Late embryogenesis abundant (LEA) hydroxyproline-rich glycoprotein family [Arabidopsis thaliana]
AT1G18300	0	-3.68191	down	nudix hydrolase homolog 4 [Arabidopsis thaliana]
AT2G42560	2.31e-16	-3.69893	down	At2g42560 [Arabidopsis thaliana]
AT1G53480	5.05e-16	-3.70559	down	mto 1 responding down 1 [Arabidopsis thaliana]
AT5G04180	9.14e-20	-3.72984	down	unknown, partial [Arabidopsis thaliana]
AT5G58840	4.61e-31	-3.73447	down	Subtilase family protein [Arabidopsis thaliana]
AT1G66570	5.25e-23	-3.74947	down	sucrose-proton symporter 7 [Arabidopsis thaliana]
AT3G02840	2.7e-94	-3.75853	down	ARM repeat superfamily protein [Arabidopsis thaliana]
AT4G18596	2.71e-18	-3.76862	down	Pollen Ole e 1 allergen and extensin family protein [Arabidopsis thaliana]
AT4G11650	3.36e-40	-3.77489	down	osmotin 34 [Arabidopsis thaliana]
AT3G20580	3.82e-17	-3.78394	down	COBRA-like protein 10 precursor [Arabidopsis thaliana]
AT1G08630	2.43e-54	-3.78704	down	threonine aldolase 1 [Arabidopsis thaliana]
AT4G36850	3.58e-28	-3.78971	down	PQ-loop repeat family protein / transmembrane family protein [Arabidopsis thaliana]
AT1G47510	9.54e-26	-3.80197	down	inositol polyphosphate 5-phosphatase 11 [Arabidopsis thaliana]
AT1G51830	1.61e-17	-3.80909	down	Leucine-rich repeat protein kinase family protein [Arabidopsis thaliana]
AT1G08430	7.32e-18	-3.84288	down	aluminum-activated malate transporter 1 [Arabidopsis thaliana]
AT3G44300	9.34e-189	-3.84756	down	nitrilase 2 [Arabidopsis thaliana]
AT4G37610	7.58e-188	-3.8784	down	BTB and TAZ domain protein 5 [Arabidopsis thaliana]
AT5G50600	1.69e-18	-3.90188	down	hydroxysteroid dehydrogenase 1 [Arabidopsis thaliana]
AT3G01420	1.06e-33	-3.9463	down	Peroxidase superfamily protein [Arabidopsis thaliana]
AT2G26450	6.93e-19	-3.96054	down	Plant invertase/pectin methylesterase inhibitor superfamily [Arabidopsis thaliana]
AT1G51820	1.25e-46	-3.96885	down	Leucine-rich repeat protein kinase family protein [Arabidopsis thaliana]
AT5G52050	1.5e-94	-3.97403	down	MATE efflux family protein [Arabidopsis thaliana]
AT2G22470	1.38e-115	-3.99244	down	arabinogalactan protein 2 [Arabidopsis thaliana]
AT1G21910	2.6e-52	-4.05713	down	Integrase-type DNA-binding superfamily protein [Arabidopsis thaliana]
AT3G10930	2.82e-86	-4.07728	down	hypothetical protein AT3G10930 [Arabidopsis thaliana]
AT3G13390	1.33e-20	-4.09849	down	SKU5 similar 11 [Arabidopsis thaliana]
AT5G22380	2.18e-116	-4.10132	down	NAC domain containing protein 90 [Arabidopsis thaliana]
AT1G04560	7.76e-21	-4.10157	down	AWPM-19-like family protein [Arabidopsis thaliana]
AT2G18480	6.05e-21	-4.11047	down	Major facilitator superfamily protein [Arabidopsis thaliana]
AT4G08950	1.01e-90	-4.14116	down	putative phi-1-like phosphate-induced protein [Arabidopsis thaliana]
AT3G14040	1.13e-21	-4.19518	down	Pectin lyase-like superfamily protein [Arabidopsis thaliana]
AT3G48520	1.16e-49	-4.20951	down	cytochrome P450, family 94, subfamily B, polypeptide 3 [Arabidopsis thaliana]
AT2G05915	1.12e-40	-4.23871	down	hypothetical protein AT2G05915 [Arabidopsis thaliana]
AT5G21960	9.82e-36	-4.24901	down	Integrase-type DNA-binding superfamily protein [Arabidopsis thaliana]
AT3G01240	8e-23	-4.26024	down	splicing regulatory glutamine/lysine-rich-like protein [Arabidopsis thaliana]
AT1G02790	5.11e-21	-4.29086	down	polygalacturonase 4 [Arabidopsis thaliana]
AT1G75830	3.02e-25	-4.33505	down	low-molecular-weight cysteine-rich 67 [Arabidopsis thaliana]
AT3G53040	9.48e-24	-4.33676	down	late embryogenesis abundant protein, putative / LEA protein [Arabidopsis thaliana]
AT3G62710	9.75e-24	-4.36598	down	Glycosyl hydrolase family protein [Arabidopsis thaliana]
AT5G50030	6.05e-25	-4.38312	down	Plant invertase/pectin methylesterase inhibitor superfamily protein [Arabidopsis thaliana]
AT5G47000	8.71e-25	-4.42594	down	Peroxidase superfamily protein [Arabidopsis thaliana]
AT3G62170	5.92e-25	-4.45773	down	VANGUARD-like protein [Arabidopsis thaliana]
AT4G34410	4.51e-91	-4.46995	down	redox responsive transcription factor 1 [Arabidopsis thaliana]
AT5G44120	6.45e-26	-4.50102	down	RmlC-like cupins superfamily protein [Arabidopsis thaliana]
AT5G57560	1.37e-241	-4.52173	down	Xyloglucan endotransglucosylase/hydrolase family protein [Arabidopsis thaliana]
AT4G25140	9.64e-27	-4.54804	down	oleosin 1 [Arabidopsis thaliana]
AT4G21680	7.41e-40	-4.56947	down	NITRATE TRANSPORTER 1.8 [Arabidopsis thaliana]
AT5G39580	8.08e-28	-4.61198	down	Peroxidase superfamily protein [Arabidopsis thaliana]
AT4G37990	9.21e-277	-4.65527	down	cinnamyl alcohol dehydrogenase 8 [Arabidopsis thaliana]
AT3G28750	1.1e-36	-4.65607	down	hypothetical protein AT3G28750 [Arabidopsis thaliana]
AT4G30280	6.41e-34	-4.66296	down	xyloglucan endotransglucosylase/hydrolase 18 [Arabidopsis thaliana]
AT3G15670	3.51e-32	-4.69926	down	Late embryogenesis abundant protein (LEA) family protein [Arabidopsis thaliana]
AT2G47050	1.47e-28	-4.70276	down	Plant invertase/pectin methylesterase inhibitor superfamily protein [Arabidopsis thaliana]
AT5G45630	2.9e-56	-4.71674	down	senescence regulator (Protein of unknown function, DUF584) [Arabidopsis thaliana]
AT1G61566	4.3e-31	-4.85776	down	ralf-like 9 [Arabidopsis thaliana]
AT1G54870	9.36e-33	-4.91355	down	NAD(P)-binding Rossmann-fold superfamily protein [Arabidopsis thaliana]
AT5G45880	5.97e-33	-4.96497	down	hypothetical protein AXX17_AT5G44280 [Arabidopsis thaliana]
AT5G39880	2.72e-36	-5.14285	down	transmembrane protein [Arabidopsis thaliana]
AT2G47550	7.95e-42	-5.16029	down	Plant invertase/pectin methylesterase inhibitor superfamily [Arabidopsis thaliana]
AT5G07430	2.62e-37	-5.19617	down	Pectin lyase-like superfamily protein [Arabidopsis thaliana]
AT1G35140	1.25e-91	-5.41414	down	Phosphate-responsive 1 family protein [Arabidopsis thaliana]
AT3G01345	2.13e-132	-5.4187	down	Expressed protein [Arabidopsis thaliana]
AT2G47030	3.09e-42	-5.44481	down	Plant invertase/pectin methylesterase inhibitor superfamily [Arabidopsis thaliana]
AT4G13420	1.94e-67	-5.68944	down	high affinity K+ transporter 5 [Arabidopsis thaliana]
AT4G22470	2.36e-148	-5.82315	down	hypothetical protein AXX17_AT4G26090 [Arabidopsis thaliana]
AT2G27380	1.34e-72	-6.91188	down	extensin proline-rich 1 [Arabidopsis thaliana]
AT5G01710	1.28e-154	-8.30774	down	methyltransferase [Arabidopsis thaliana]
